# Supplementary material for: Aryl hydrocarbon receptor (AHR)-regulated transcriptomic changes in rats sensitive or resistant to major dioxin toxicities
Source: BMC Genomics. 2010 Apr 26;11:263. doi: 10.1186/1471-2164-11-263 (PMC2881023; doi:10.1186/1471-2164-11-263)
Supplement: Additional file 1 — Complete Microarray Results. This file gives a list of all genes interrogated on the microarray, their annotation, and their changes in signal-intensity in each rat strain. [file 1471-2164-11-263-S1.XLS]

## Sheet: data
Additional Table 1. Full list of all gene responses to 19-hour exposure to TCDD. Transcriptional gene responses after 19 hours exposure to TCDD were identified using Affymetrix RAE230A arrays, as described in Methods. For each strain/line, the fold-change (FC in log2 space) in mRNA levels between 4 treated and 4 control rats as well as the significance levels (padjusted < 0.01) are presented. Eac…
Score		H/W			LnA			L-E			LnC
Type-I	Type-II	FC	Padj	Score	FC	Padj	Score	FC	Padj	Score	FC	Padj	Score	GeneID	Symbol	Full Name
0	0	-0.0196879	0.93892	0	0.0333872	0.877488	0	-0.0862322	0.540519	0	0.00275288	0.990602	0	287274	-	-
0	0	-0.174218	0.345537	0	0.151822	0.691086	0	-0.0865936	0.425449	0	-0.132042	0.356626	0	681290	-	-
0	0	0.0220546	0.930939	0	-0.0172312	0.927718	0	-0.070692	0.425292	0	0.0299699	0.832748	0	406165	Agpat1	1-acylglycerol-3-phosphate O-acyltransferase 1 (lysophosphatidic acid acyltransferase, alpha)
0	0	-0.225377	0.442797	0	-0.318655	0.109335	0	-0.417208	0.170595	0	-0.367654	0.128033	0	311821	Agpat2	1-acylglycerol-3-phosphate O-acyltransferase 2 (lysophosphatidic acid acyltransferase, beta)
0	0	0.0712372	0.686243	0	0.0121075	0.963119	0	-0.0492505	0.601178	0	-0.0239094	0.867018	0	170919	Agpat4	1-acylglycerol-3-phosphate O-acyltransferase 4 (lysophosphatidic acid acyltransferase, delta)
0	0	0.0498711	0.843445	0	0.0508209	0.782086	0	-0.00765301	0.963393	0	0.0519119	0.736914	0	306582	Agpat5	1-acylglycerol-3-phosphate O-acyltransferase 5 (lysophosphatidic acid acyltransferase, epsilon)
0	0	-0.242593	0.249108	0	-0.0994541	0.728071	0	-0.111116	0.67904	0	-0.262691	0.10514	0	290843	Agpat6	1-acylglycerol-3-phosphate O-acyltransferase 6 (lysophosphatidic acid acyltransferase, zeta)
0	0	-0.162183	0.427071	0	0.0637153	0.782527	0	0.034335	0.803006	0	0.0719531	0.53463	0	311218	Accs	1-aminocyclopropane-1-carboxylate synthase homolog (Arabidopsis)(non-functional)
0	0	0.026089	0.940063	0	0.128821	0.405979	0	0.123141	0.314505	0	0.0139483	0.940156	0	296973	Bpgm	2,3-bisphosphoglycerate mutase
0	0	-0.0598923	0.767639	0	-0.00221667	0.996158	0	0.16538	0.139736	0	-0.0817952	0.672528	0	25275	Cnp	2',3'-cyclic nucleotide 3' phosphodiesterase
0	0	-0.406176	0.0754173	0	-0.319739	0.389215	0	-0.379375	0.136886	0	0.0806996	0.918099	0	117543	Decr1	2,4-dienoyl CoA reductase 1, mitochondrial
0	0	-0.0821722	0.851482	0	-0.285514	0.151674	0	-0.424323	0.0872129	0	-0.12088	0.61909	0	64461	Decr2	2,4-dienoyl CoA reductase 2, peroxisomal
3	1	0.696497	0.0329675	0	0.716333	0.00139887	1	0.884552	0.00565795	1	0.787443	0.00776116	1	298298	Dhcr24	24-dehydrocholesterol reductase
0	0	0.0219329	0.954733	0	-0.0487509	0.92009	0	0.109247	0.776837	0	-0.384874	0.570876	0	192281	Oas1a	2'-5' oligoadenylate synthetase 1A
0	0	0.000627046	0.995968	0	0.0966096	0.50781	0	0.0518273	0.580121	0	0.0268018	0.896014	0	246268	Oas1b	2-5 oligoadenylate synthetase 1B
0	0	0.0103706	0.959677	0	0.11236	0.562919	0	0.0564175	0.686407	0	-0.0984613	0.508574	0	304545	Oasl	2'-5'-oligoadenylate synthetase-like
-2	2	-1.25999	0.00719041	-1	-1.01916	0.00108321	-1	-1.06468	0.0341843	0	-1.24868	0.0123511	0	85255	Hacl1	2-hydroxyacyl-CoA lyase 1
1	1	0.83795	0.0164141	0	0.215256	0.308798	0	0.611916	0.021994	0	0.555677	0.00498195	1	64473	Bpnt1	3'(2'), 5'-bisphosphate nucleotidase 1
0	0	0.0531699	0.961403	0	-0.0984531	0.949187	0	-0.15372	0.641778	0	-0.0833289	0.816649	0	25675	Hmgcr	3-hydroxy-3-methylglutaryl-Coenzyme A reductase
0	0	-0.101502	0.92314	0	-0.594863	0.208125	0	-0.875536	0.0489949	0	-0.136365	0.753905	0	29637	Hmgcs1	3-hydroxy-3-methylglutaryl-Coenzyme A synthase 1 (soluble)
0	0	-0.112934	0.465061	0	-0.330232	0.0105537	0	-0.235122	0.169361	0	-0.146544	0.730009	0	24450	Hmgcs2	3-hydroxy-3-methylglutaryl-Coenzyme A synthase 2 (mitochondrial)
1	1	0.162465	0.351185	0	0.214276	0.154488	0	0.331192	0.025768	0	0.460964	0.00129854	1	56823	Haao	3-hydroxyanthranilate 3,4-dioxygenase
0	0	0.255909	0.384912	0	-0.00405713	0.995466	0	0.0299486	0.920147	0	0.257697	0.0940181	0	117099	Bdh1	3-hydroxybutyrate dehydrogenase, type 1
0	0	-0.0494971	0.915804	0	0.0366126	0.824705	0	0.0488493	0.696558	0	0.0102596	0.961619	0	295458	Bdh2	3-hydroxybutyrate dehydrogenase, type 2
0	0	-0.15097	0.446818	0	-0.24815	0.0221438	0	-0.24106	0.0229164	0	-0.213938	0.182809	0	63938	Hibadh	3-hydroxyisobutyrate dehydrogenase
0	0	0.13528	0.533333	0	0.199154	0.328498	0	0.0130686	0.942013	0	0.268272	0.0858187	0	301384	Hibch	3-hydroxyisobutyryl-Coenzyme A hydrolase
0	0	-0.15701	0.478963	0	-0.0859476	0.424347	0	-0.28105	0.0339774	0	0.0386616	0.800157	0	79238	Hmgcl	3-hydroxymethyl-3-methylglutaryl-Coenzyme A lyase
0	0	0.0356272	0.917357	0	0.0617119	0.761529	0	-0.0284267	0.921692	0	-0.0664093	0.854083	0	295443	Papss1	3'-phosphoadenosine 5'-phosphosulfate synthase 1
0	0	0.183754	0.651513	0	0.0322383	0.963744	0	0.157449	0.4399	0	-0.0631531	0.88039	0	294103	Papss2	3'-phosphoadenosine 5'-phosphosulfate synthase 2
0	0	0.0573844	0.767639	0	-0.0426676	0.853557	0	0.0155928	0.936536	0	0.0619068	0.689848	0	81745	Pdpk1	3-phosphoinositide dependent protein kinase-1
1	1	0.417819	0.0378168	0	0.243809	0.186498	0	0.351486	0.0152121	0	0.353472	0.00664778	1	81632	Abat	4-aminobutyrate aminotransferase
0	0	-0.140227	0.613165	0	-0.134737	0.471282	0	-0.2836	0.050322	0	-0.233324	0.0723488	0	29531	Hpd	4-hydroxyphenylpyruvate dioxygenase
0	0	0.17336	0.551431	0	0.14865	0.278616	0	-0.0407011	0.860501	0	0.0758073	0.712206	0	360971	Nipsnap1	4-nitrophenylphosphatase domain and non-neuronal SNAP25-like protein homolog 1 (C. elegans)
0	0	0.589939	0.0122473	0	0.178812	0.373098	0	0.388389	0.0526446	0	0.324611	0.0404664	0	58813	Nt5e	5' nucleotidase, ecto
0	0	-0.126444	0.693703	0	-0.036265	0.792094	0	0.0974632	0.496771	0	-0.0186616	0.917562	0	362657	Mthfr	5,10-methylenetetrahydrofolate reductase (NADPH)
0	0	0.0215643	0.950486	0	0.14311	0.384766	0	-0.031654	0.837449	0	-0.0438239	0.738467	0	287368	Nt5m	5',3'-nucleotidase, mitochondrial
0	0	0.0499042	0.900697	0	-0.0723164	0.711808	0	-0.188063	0.288149	0	-0.174635	0.168785	0	362229	Xrn2	5'-3' exoribonuclease 2
0	0	0.126508	0.68279	0	-0.00852559	0.99207	0	-0.0162542	0.955364	0	-0.0764322	0.638754	0	81643	Atic	5-aminoimidazole-4-carboxamide ribonucleotide formyltransferase/IMP cyclohydrolase
0	0	-0.0405524	0.920589	0	-0.0747057	0.760462	0	-0.0254409	0.922363	0	-0.139695	0.230791	0	316051	Azi2	5-azacytidine induced 2
0	0	-0.0655654	0.846543	0	-0.0451143	0.824922	0	0.0689226	0.526792	0	0.0350088	0.878698	0	24473	Htr1a	5-hydroxytryptamine (serotonin) receptor 1A
0	0	0.0336569	0.883579	0	-0.0528491	0.849543	0	0.00262923	0.990672	0	0.0473074	0.809747	0	25075	Htr1b	5-hydroxytryptamine (serotonin) receptor 1B
0	0	-0.0478734	0.910339	0	0.0270065	0.861143	0	-0.125172	0.306948	0	-0.00523543	0.985278	0	25323	Htr1d	5-hydroxytryptamine (serotonin) receptor 1D
0	0	-0.0564571	0.815725	0	-0.0185145	0.941161	0	-0.0226571	0.872595	0	-0.0039901	0.983995	0	60448	Htr1f	5-hydroxytryptamine (serotonin) receptor 1F
0	0	-0.100898	0.782266	0	-0.0117761	0.972475	0	0.0812726	0.633716	0	0.00745493	0.977241	0	29595	Htr2a	5-hydroxytryptamine (serotonin) receptor 2A
0	0	-0.0830652	0.529425	0	-0.0224268	0.912642	0	-0.0223307	0.855175	0	-0.0567207	0.643072	0	29581	Htr2b	5-hydroxytryptamine (serotonin) receptor 2B
0	0	-0.111909	0.62245	0	-0.0311789	0.848966	0	0.0209109	0.94288	0	-0.0763812	0.643072	0	25187	Htr2c	5-hydroxytryptamine (serotonin) receptor 2C
0	0	0.00976629	0.963099	0	-0.0402329	0.842447	0	0.0309392	0.808646	0	0.0889895	0.577112	0	79246	Htr3a	5-hydroxytryptamine (serotonin) receptor 3a
0	0	-0.117639	0.767639	0	0.0909769	0.572162	0	0.00192947	0.992699	0	0.0595613	0.603143	0	58963	Htr3b	5-hydroxytryptamine (serotonin) receptor 3b
0	0	-0.0182655	0.945729	0	-0.0611986	0.779925	0	-0.0169597	0.936903	0	0.00105246	0.997577	0	25324	Htr4	5-hydroxytryptamine (serotonin) receptor 4
0	0	-0.155205	0.699169	0	0.0666456	0.826694	0	0.129006	0.539481	0	-0.00334416	0.992113	0	25689	Htr5a	5-hydroxytryptamine (serotonin) receptor 5A
0	0	-0.00998987	0.964893	0	0.0228298	0.938356	0	0.0299736	0.813059	0	0.0417692	0.770529	0	79247	Htr5b	5-hydroxytryptamine (serotonin) receptor 5B
0	0	-0.160556	0.502064	0	-0.0202292	0.919171	0	0.00652287	0.974203	0	0.0425891	0.754022	0	65032	Htr7	5-hydroxytryptamine (serotonin) receptor 7
0	0	-0.104132	0.864489	0	0.0907512	0.756127	0	-0.019569	0.937094	0	4.67478e-06	0.999944	0	81522	Mtr	5-methyltetrahydrofolate-homocysteine methyltransferase
0	0	-0.0202607	0.939896	0	0.138881	0.389394	0	-0.0926855	0.515583	0	-0.0558443	0.777563	0	290558	Nt5dc2	5'-nucleotidase domain containing 2
0	0	-0.168612	0.338141	0	0.120887	0.5445	0	-0.0850157	0.487444	0	-0.0968925	0.513494	0	312373	Nt5c3	5'-nucleotidase, cytosolic III
0	0	-0.0535904	0.836935	0	-0.0287614	0.912169	0	-0.00317494	0.988459	0	-0.016808	0.938686	0	360629	Nt5c3l	5'-nucleotidase, cytosolic III-like
0	0	0.0624756	0.917336	0	-0.0177722	0.974009	0	-0.108148	0.744534	0	0.0173849	0.97903	0	116684	Oplah	5-oxoprolinase (ATP-hydrolysing)
0	0	-0.361798	0.184846	0	0.178981	0.738837	0	-0.149721	0.703411	0	-0.286578	0.374897	0	24638	Pfkfb1	6-phosphofructo-2-kinase/fructose-2,6-biphosphatase 1
0	0	-0.0644432	0.75487	0	-0.0915502	0.409567	0	-0.0241535	0.873172	0	0.0592601	0.612071	0	24640	Pfkfb2	6-phosphofructo-2-kinase/fructose-2,6-biphosphatase 2
0	0	0.0272025	0.939662	0	-0.0167172	0.973426	0	0.0853338	0.578143	0	-0.0479933	0.815284	0	117276	Pfkfb3	6-phosphofructo-2-kinase/fructose-2,6-biphosphatase 3
0	0	-0.0571296	0.817276	0	0.0664193	0.763552	0	0.195838	0.048955	0	0.0699404	0.509337	0	54283	Pfkfb4	6-phosphofructo-2-kinase/fructose-2,6-biphosphatase 4
0	0	0.0865302	0.847586	0	0.130097	0.447556	0	-0.123533	0.60554	0	-0.226602	0.428956	0	290636	Pgls	6-phosphogluconolactonase
0	0	0.137283	0.229136	0	0.174535	0.209454	0	0.042365	0.834454	0	0.147726	0.155831	0	29498	Pts	6-pyruvoyl-tetrahydropterin synthase
0	0	-0.271928	0.373045	0	0.108302	0.890465	0	-0.433139	0.291178	0	-0.487141	0.178855	0	64191	Dhcr7	7-dehydrocholesterol reductase
0	0	-0.0743175	0.831882	0	-0.00452606	0.995466	0	0.142417	0.308055	0	-0.00644185	0.980107	0	81528	Ogg1	8-oxoguanine DNA glycosylase
1	1	0.120912	0.613165	0	0.198819	0.266473	0	0.145524	0.244515	0	0.4169	0.000876061	1	494529	LOC494529	92Aa-Protein
0	0	-0.147744	0.193461	0	-0.188065	0.38062	0	-0.101948	0.2999	0	-0.148935	0.166956	0	57025	Adam15	a disintegrin and metallopeptidase domain 15 (metargidin)
0	0	-0.0470774	0.853192	0	-0.0321784	0.938565	0	0.00655188	0.977144	0	0.0431897	0.834179	0	303068	Adam19	a disintegrin and metallopeptidase domain 19 (meltrin beta)
0	0	-0.0762854	0.873961	0	-0.0385296	0.804562	0	-0.00324015	0.989569	0	0.0112702	0.941137	0	56777	Adam1a	a disintegrin and metallopeptidase domain 1a
0	0	-0.0291573	0.936849	0	0.145333	0.400362	0	0.036456	0.76439	0	0.0645245	0.614543	0	192271	Adam6	a disintegrin and metallopeptidase domain 6
0	0	0.228672	0.62138	0	0.0192379	0.937309	0	0.109404	0.484998	0	0.034199	0.924274	0	114124	Akap1	A kinase (PRKA) anchor protein 1
0	0	0.0172856	0.958047	0	-0.0514729	0.793194	0	-0.116519	0.270332	0	-0.0902578	0.601954	0	360540	Akap10	A kinase (PRKA) anchor protein 10
0	0	0.032956	0.922446	0	-0.16869	0.169491	0	-0.0993466	0.484998	0	0.0142947	0.940349	0	498549	Akap11	A kinase (PRKA) anchor protein 11
0	0	-0.123013	0.320063	0	0.141954	0.147359	0	0.102535	0.414171	0	0.09601	0.593335	0	83425	Akap12	A kinase (PRKA) anchor protein 12
0	0	0.0239819	0.961403	0	0.0198604	0.964063	0	0.0927308	0.609499	0	0.0368402	0.837785	0	60332	Akap14	A kinase (PRKA) anchor protein 14
0	0	-0.191526	0.421657	0	0.0867387	0.756808	0	0.0772417	0.857541	0	-0.0201519	0.975751	0	79254	Akap4	A kinase (PRKA) anchor protein 4
0	0	-0.00313166	0.984668	0	-0.00659949	0.982342	0	0.0225962	0.868129	0	0.0283221	0.861708	0	171026	Akap5	A kinase (PRKA) anchor protein 5
0	0	-0.0151646	0.960041	0	-0.0116422	0.971507	0	-0.00307215	0.986002	0	0.0875489	0.462274	0	64553	Akap6	A kinase (PRKA) anchor protein 6
0	0	-0.0799073	0.844775	0	-0.060448	0.76218	0	-0.0585016	0.701521	0	0.0290558	0.928296	0	361458	Akap7	A kinase (PRKA) anchor protein 7
0	0	0.0943854	0.808657	0	-0.0456714	0.890439	0	0.0723473	0.689452	0	0.0454463	0.833808	0	116633	Akap8	A kinase (PRKA) anchor protein 8
0	0	0.00140406	0.993765	0	-0.149804	0.249201	0	-0.22208	0.197658	0	-0.111963	0.296512	0	299569	Akap8l	A kinase (PRKA) anchor protein 8-like
0	0	-0.0635777	0.815956	0	-0.0774839	0.681361	0	-0.0663325	0.857238	0	-0.0188597	0.917562	0	366698	Adck1	aarF domain containing kinase 1
0	0	-0.0122563	0.95697	0	-0.0425402	0.7811	0	-0.000982852	0.99685	0	-0.030448	0.822605	0	312258	Adck2	aarF domain containing kinase 2
0	0	-0.022208	0.921479	0	0.0655725	0.748987	0	-0.0141323	0.927223	0	-0.0295653	0.896721	0	308453	Adck4	aarF domain containing kinase 4
0	0	-0.311688	0.132995	0	-0.296352	0.290923	0	-0.510495	0.0510225	0	-0.436808	0.0966893	0	362943	Adck5	aarF domain containing kinase 5
0	0	-0.0767997	0.895673	0	-0.0752801	0.549061	0	0.015924	0.976996	0	0.0619987	0.901086	0	313917	Abhd1	abhydrolase domain containing 1
0	0	0.0543856	0.819453	0	0.018704	0.935347	0	0.0730897	0.60824	0	0.125724	0.439566	0	303953	Abhd10	abhydrolase domain containing 10
0	0	0.0580512	0.884958	0	0.134789	0.327447	0	0.089505	0.665835	0	0.0138237	0.978534	0	499913	Abhd12	abhydrolase domain containing 12
0	0	0.216225	0.195339	0	0.156973	0.400423	0	0.362463	0.0159851	0	0.0698008	0.748015	0	306630	Abhd13	abhydrolase domain containing 13
0	0	-0.113332	0.5801	0	0.00975351	0.989098	0	-0.0344602	0.847822	0	0.108637	0.404536	0	300982	Abhd14a	abhydrolase domain containing 14A
0	0	-0.0810233	0.81876	0	0.0372275	0.903966	0	-0.11688	0.246909	0	-0.104879	0.357426	0	300983	Abhd14b	abhydrolase domain containing 14b
0	0	0.445091	0.684583	0	-0.137643	0.861143	0	0.340388	0.266446	0	0.0327652	0.971562	0	293050	Abhd2	abhydrolase domain containing 2
0	0	0.332145	0.0170817	0	0.240417	0.0596274	0	0.0924805	0.312138	0	0.177447	0.219662	0	364380	Abhd4	abhydrolase domain containing 4
0	0	0.128954	0.505334	0	0.122664	0.364109	0	0.147482	0.381408	0	0.0960764	0.533308	0	305795	Abhd6	abhydrolase domain containing 6
0	0	-0.0107779	0.966081	0	0.0525946	0.873839	0	0.0861744	0.375525	0	-0.00658909	0.977055	0	286928	Abi2	abl-interactor 2
0	0	-0.0373945	0.864598	0	0.0229614	0.900918	0	-0.031433	0.779316	0	0.000447138	0.998149	0	65270	Abo	ABO blood group (transferase A, alpha 1-3-N-acetylgalactosaminyltransferase; transferase B, alpha 1-3-galactosyltransferase)
0	0	-0.253819	0.095668	0	-0.204433	0.352238	0	-0.0431233	0.887377	0	-0.0907193	0.678892	0	65984	Aacs	acetoacetyl-CoA synthetase
0	0	0.129928	0.62766	0	0.00375704	0.992619	0	-0.227029	0.162764	0	0.177772	0.248096	0	25014	Acat1	acetyl-coenzyme A acetyltransferase 1
0	0	0.463577	0.0800608	0	0.348613	0.174462	0	0.424111	0.0969467	0	0.418471	0.02366	0	24157	Acaa1	acetyl-Coenzyme A acyltransferase 1
0	0	-0.401997	0.126955	0	-0.321717	0.0275424	0	-0.331884	0.0735249	0	-0.29321	0.124993	0	170465	Acaa2	acetyl-Coenzyme A acyltransferase 2
0	0	0.0209671	0.977735	0	-0.00261188	0.997754	0	-0.112956	0.801386	0	-0.0716671	0.850247	0	60581	Acaca	acetyl-coenzyme A carboxylase alpha
0	0	-0.0653837	0.78618	0	0.0032263	0.994419	0	0.0327284	0.779316	0	0.0111881	0.938038	0	246281	Asmt	acetylserotonin O-methyltransferase
0	0	-0.00380643	0.991458	0	0.0170446	0.967513	0	0.0396867	0.84001	0	0.0797527	0.480905	0	288527	Asmtl	acetylserotonin O-methyltransferase-like
0	0	-0.0523454	0.83073	0	0.0416835	0.867664	0	0.031026	0.843068	0	0.0291579	0.847303	0	64186	Ascl1	achaete-scute complex homolog 1 (Drosophila)
0	0	-0.0572533	0.900697	0	-0.0148916	0.974089	0	0.0116392	0.964878	0	-0.0714488	0.616932	0	24209	Ascl2	achaete-scute complex homolog 2 (Drosophila)
0	0	0.0111352	0.97479	0	0.0153619	0.961652	0	0.0642473	0.546491	0	0.00992092	0.976852	0	246301	Ascl3	achaete-scute complex homolog 3 (Drosophila)
0	0	0.0402705	0.83891	0	0.112704	0.566847	0	0.166436	0.0917508	0	0.0353929	0.870706	0	300259	Aaas	achalasia, adrenocortical insufficiency, alacrimia (Allgrove, triple-A)
4	0	1.07429	0.00314135	1	0.946825	0.00100609	1	1.11856	7.92795e-05	1	1.13974	2.61601e-05	1	24162	Acp2	acid phosphatase 2, lysosomal
0	0	0.0794007	0.874704	0	0.202005	0.183663	0	0.246084	0.24923	0	0.322641	0.038505	0	295305	Acp6	acid phosphatase 6, lysophosphatidic
0	0	-0.0385262	0.921344	0	-0.0720359	0.58855	0	-0.0267349	0.857238	0	0.0167901	0.951653	0	56780	Acpp	acid phosphatase, prostate
-1	-1	-0.289173	0.0879058	0	-0.223955	0.138019	0	-0.322866	0.00632568	-1	-0.342759	0.0188079	0	315939	Acpl2	acid phosphatase-like 2
0	0	0.203135	0.558927	0	0.172408	0.535187	0	0.0234642	0.965632	0	0.0962449	0.890798	0	25379	Anp32a	acidic (leucine-rich) nuclear phosphoprotein 32 family, member A
0	0	-0.0852931	0.834071	0	-0.0476502	0.879192	0	0.0974594	0.654713	0	0.0297463	0.832748	0	170724	Anp32b	acidic (leucine-rich) nuclear phosphoprotein 32 family, member B
0	0	0.0417256	0.86975	0	-0.0334571	0.924295	0	0.0461913	0.834707	0	0.116059	0.514413	0	361999	Anp32e	acidic (leucine-rich) nuclear phosphoprotein 32 family, member E
0	0	0.137316	0.534576	0	-0.164689	0.300956	0	-0.269051	0.0514395	0	0.0609545	0.744119	0	298934	Adi1	acireductone dioxygenase 1
0	0	0.0219495	0.948779	0	-0.0385096	0.864851	0	-0.147713	0.522245	0	-0.0106543	0.957539	0	362323	Acn9	ACN9 homolog (S. cerevisiae)
0	0	0.222269	0.5801	0	0.256931	0.387882	0	0.328411	0.0854377	0	0.15605	0.445692	0	50655	Aco1	aconitase 1, soluble
0	0	0.0709172	0.800768	0	0.139683	0.233663	0	0.119203	0.404592	0	-0.00127682	0.997577	0	79250	Aco2	aconitase 2, mitochondrial
0	0	-0.0174265	0.9563	0	-0.0970379	0.603552	0	0.0149819	0.945445	0	0.0963387	0.582151	0	24163	Acr	acrosin
0	0	0.00214763	0.99036	0	-0.0368118	0.80081	0	-0.104211	0.600511	0	0.015583	0.930409	0	60353	Acrv1	acrosomal vesicle protein 1
0	0	-0.116115	0.532583	0	-0.00437926	0.994419	0	-0.271419	0.212457	0	-0.149813	0.207343	0	307395	Ablim3	actin binding LIM protein family, member 3
0	0	0.00484442	0.981358	0	0.0704953	0.76218	0	0.0419423	0.782174	0	-0.0393046	0.803726	0	140935	Afap1	actin filament associated protein 1
0	0	0.255165	0.478209	0	0.0462105	0.818291	0	0.239223	0.102573	0	0.174174	0.161159	0	81824	Arpc1a	actin related protein 2/3 complex, subunit 1A
0	0	0.0770299	0.815725	0	-0.0519025	0.723777	0	-0.0410124	0.914633	0	-0.0520703	0.865999	0	54227	Arpc1b	actin related protein 2/3 complex, subunit 1B
0	0	-0.0870732	0.719433	0	0.0116916	0.971537	0	0.0936942	0.540346	0	-0.0186952	0.910297	0	301511	Arpc2	actin related protein 2/3 complex, subunit 2
0	0	0.170927	0.710811	0	0.120844	0.745692	0	0.152055	0.141528	0	0.232486	0.173119	0	288669	Arpc3	actin related protein 2/3 complex, subunit 3
0	0	-0.116004	0.488479	0	0.0423432	0.804203	0	0.0144816	0.954745	0	-0.0759216	0.566836	0	297518	Arpc4	actin related protein 2/3 complex, subunit 4
0	0	0.0521466	0.861895	0	0.00579048	0.994419	0	-0.00975349	0.977818	0	-0.0398736	0.818192	0	360854	Arpc5	actin related protein 2/3 complex, subunit 5
0	0	-0.0444513	0.831882	0	0.106164	0.409978	0	0.0369984	0.80795	0	0.00847779	0.953324	0	29437	Acta1	actin, alpha 1, skeletal muscle
0	0	-0.0688097	0.744903	0	-0.0510711	0.668119	0	0.0379435	0.847822	0	0.000680133	0.998149	0	29275	Actc1	actin, alpha, cardiac muscle 1
0	0	0.0117038	0.973095	0	0.0480388	0.865602	0	0.13569	0.468644	0	-0.00523881	0.992274	0	81822	Actb	actin, beta
0	0	-0.0196114	0.942067	0	-0.0346492	0.804497	0	0.0102169	0.941851	0	0.00297211	0.984437	0	25365	Actg2	actin, gamma 2, smooth muscle, enteric
0	0	-0.0942994	0.655072	0	-0.1248	0.41451	0	0.094752	0.451491	0	0.148314	0.287973	0	291245	Actn2	actinin alpha 2
0	0	0.0575846	0.895004	0	0.0262918	0.933713	0	0.0362947	0.775889	0	-0.108031	0.398349	0	171009	Actn3	actinin alpha 3
0	0	0.114075	0.616107	0	0.204628	0.135886	0	0.227404	0.152238	0	-0.015056	0.955582	0	63836	Actn4	actinin alpha 4
0	0	-0.117362	0.472726	0	-0.0686828	0.722466	0	0.0257936	0.894576	0	-0.189479	0.0988573	0	81634	Actn1	actinin, alpha 1
0	0	0.10184	0.765321	0	0.0901686	0.581583	0	-0.00138797	0.997505	0	0.0589115	0.711529	0	361925	Actl6a	actin-like 6A
0	0	0.156153	0.291475	0	0.168371	0.178708	0	0.0404244	0.712891	0	0.0636708	0.674853	0	313183	Actl7b	actin-like 7b
0	0	-0.0477377	0.906236	0	0.131285	0.546674	0	0.278294	0.0309149	0	0.0994745	0.568926	0	299121	Actr10	actin-related protein 10 homolog (S. cerevisiae)
-1	-1	-0.294369	0.732406	0	-0.401818	0.172146	0	-0.76742	0.00526239	-1	-0.936768	0.0251882	0	79559	Alcam	activated leukocyte cell adhesion molecule
0	0	-0.104231	0.616107	0	-0.112251	0.522311	0	-0.176785	0.128032	0	-0.0857596	0.554859	0	294512	Ascc1	activating signal cointegrator 1 complex subunit 1
0	0	0.0295626	0.909496	0	0.0844123	0.573696	0	0.130693	0.223779	0	0.0205359	0.882875	0	498402	Ascc2	activating signal cointegrator 1 complex subunit 2
0	0	-0.0659881	0.744005	0	-0.0331559	0.852183	0	0.106833	0.423714	0	0.0176174	0.926259	0	81647	Atf2	activating transcription factor 2
0	0	-0.0503163	0.853267	0	-0.0487647	0.706202	0	0.0415562	0.740071	0	0.09026	0.360591	0	25389	Atf3	activating transcription factor 3
0	0	0.575756	0.0863391	0	0.216155	0.530231	0	0.558162	0.0177817	0	0.573349	0.0188079	0	79255	Atf4	activating transcription factor 4 (tax-responsive enhancer element B67)
1	-1	1.08809	0.0795415	0	0.435914	0.00802547	1	0.411175	0.0597053	0	0.56636	0.121861	0	282840	Atf5	activating transcription factor 5
0	0	0.121923	0.59734	0	-0.00258281	0.996158	0	0.104547	0.466322	0	0.140357	0.294605	0	406169	Atf6b	activating transcription factor 6 beta
0	0	0.0340671	0.926694	0	-0.0855103	0.522118	0	-0.0363427	0.768961	0	0.0155418	0.93628	0	312800	Atf7ip	activating transcription factor 7 interacting protein
0	0	-0.077128	0.84685	0	-0.0821921	0.715203	0	-0.0204249	0.936903	0	-0.095109	0.537136	0	306960	Abt1	activator of basal transcription 1
0	0	0.0296447	0.925927	0	0.0350941	0.877504	0	0.107345	0.342356	0	0.02816	0.84657	0	287537	Abr	active BCR-related gene
0	0	-0.0743524	0.686243	0	-0.0856592	0.623161	0	0.000982742	0.997505	0	-0.0724523	0.693811	0	25237	Acvrl1	activin A receptor type II-like 1
0	0	0.0216152	0.949317	0	-0.00525493	0.994419	0	-0.0229718	0.906563	0	0.0119943	0.953324	0	79558	Acvr1	activin A receptor, type I
0	0	0.00612552	0.977901	0	0.0194132	0.963119	0	-0.033757	0.882684	0	-0.0644644	0.695964	0	245921	Acvr1c	activin A receptor, type IC
0	0	0.068038	0.810794	0	-0.04325	0.7811	0	0.0234147	0.851432	0	-0.11754	0.401363	0	29263	Acvr2a	activin A receptor, type IIA
0	0	-0.0708744	0.705391	0	0.0805466	0.744981	0	0.064108	0.617711	0	-0.048368	0.713791	0	25366	Acvr2b	activin A receptor, type IIB
0	0	0.216235	0.173762	0	-0.0237016	0.906322	0	-0.00779047	0.96408	0	0.040927	0.756864	0	64622	Adnp	activity-dependent neuroprotector homeobox
0	0	0.01741	0.957596	0	0.0563702	0.790463	0	-0.0132457	0.965201	0	0.0729295	0.622857	0	54323	Arc	activity-regulated cytoskeleton-associated protein
0	0	-0.0371444	0.905355	0	0.0355671	0.847737	0	0.00436927	0.984666	0	0.0169194	0.929529	0	171410	Acsbg1	acyl-CoA synthetase bubblegum family member 1
0	0	-0.0664199	0.80283	0	0.106869	0.582673	0	0.109969	0.335649	0	0.120136	0.46197	0	498962	Acsf3	acyl-CoA synthetase family member 3
-1	-1	-0.0917016	0.703127	0	-0.332376	0.0197137	0	-0.336125	0.00947275	-1	-0.248631	0.0154976	0	25288	Acsl1	acyl-CoA synthetase long-chain family member 1
0	0	-0.151726	0.578964	0	-0.257523	0.145512	0	-0.159313	0.382692	0	-0.11267	0.329055	0	114024	Acsl3	acyl-CoA synthetase long-chain family member 3
0	0	-0.00766309	0.98105	0	-0.262708	0.554028	0	-0.619691	0.0564776	0	-0.573053	0.115161	0	113976	Acsl4	acyl-CoA synthetase long-chain family member 4
0	0	0.0901247	0.831051	0	0.531719	0.0507742	0	0.287993	0.176766	0	0.326422	0.130189	0	94340	Acsl5	acyl-CoA synthetase long-chain family member 5
0	0	-0.00705519	0.970343	0	-0.0215953	0.906687	0	-0.0463629	0.662402	0	-0.0317548	0.835788	0	117243	Acsl6	acyl-CoA synthetase long-chain family member 6
0	0	-0.134053	0.564027	0	-0.00194532	0.997141	0	-0.368883	0.0171488	0	-0.164938	0.554095	0	246263	Acsm2	acyl-CoA synthetase medium-chain family member 2
-1	-1	-0.621043	0.447676	0	-0.171623	0.668579	0	-0.845073	0.00147622	-1	-0.221698	0.711442	0	24763	Acsm3	acyl-CoA synthetase medium-chain family member 3
-1	-1	-0.894843	0.191956	0	-0.329404	0.419099	0	-0.721697	0.00841066	-1	-0.203956	0.446546	0	361637	Acsm5	acyl-CoA synthetase medium-chain family member 5
0	0	0.0108869	0.961403	0	0.0810197	0.500204	0	-0.0957509	0.343822	0	-0.0216877	0.85974	0	296259	Acss1	acyl-CoA synthetase short-chain family member 1
0	0	-0.259727	0.801991	0	0.037276	0.961664	0	-0.188566	0.782174	0	-0.694705	0.0505375	0	311569	Acss2	acyl-CoA synthetase short-chain family member 2
0	0	-0.042167	0.82274	0	0.0143572	0.939049	0	-0.0126855	0.923693	0	0.00263423	0.986388	0	50559	Acot1	acyl-CoA thioesterase 1
-4	0	-0.575171	0.00886052	-1	-0.587917	0.000898234	-1	-0.840614	0.00432772	-1	-0.641973	0.00148116	-1	170570	Acot12	acyl-CoA thioesterase 12
0	0	-0.148117	0.756247	0	-0.148315	0.181023	0	-0.548954	0.299599	0	-0.173394	0.344731	0	192272	Acot2	acyl-CoA thioesterase 2
0	0	-0.516643	0.457501	0	-0.398317	0.0161157	0	-0.456742	0.270872	0	-0.60881	0.146184	0	681337	Acot4	acyl-CoA thioesterase 4
0	0	-0.088422	0.700573	0	0.0570197	0.69606	0	-0.0280348	0.910201	0	-0.207595	0.208905	0	26759	Acot7	acyl-CoA thioesterase 7
0	0	-0.0656222	0.807065	0	0.107966	0.396763	0	0.101573	0.410375	0	0.0456116	0.830497	0	170588	Acot8	acyl-CoA thioesterase 8
0	0	0.213908	0.105049	0	0.115149	0.289242	0	0.145332	0.13844	0	0.0770902	0.509205	0	289312	Acbd3	acyl-Coenzyme A binding domain containing 3
0	0	-0.119202	0.6325	0	-0.144346	0.398042	0	-0.110762	0.393022	0	-0.14993	0.200409	0	303577	Acbd4	acyl-Coenzyme A binding domain containing 4
0	0	0.36159	0.338101	0	0.040423	0.958508	0	-0.238715	0.136886	0	0.0141181	0.976081	0	307170	Acbd5	acyl-Coenzyme A binding domain containing 5
0	0	0.117008	0.46854	0	0.00868284	0.988777	0	-0.350222	0.456287	0	0.0347148	0.893507	0	289125	Acbd6	acyl-Coenzyme A binding domain containing 6
0	0	0.283938	0.344099	0	0.273745	0.0933328	0	0.39419	0.0101621	0	0.427567	0.0113565	0	294973	Acad9	acyl-Coenzyme A dehydrogenase family, member 9
0	0	0.00669629	0.980119	0	0.0839816	0.561979	0	0.032948	0.85754	0	0.0294375	0.884733	0	64304	Acads	acyl-Coenzyme A dehydrogenase, C-2 to C-3 short chain
-1	-1	-0.16064	0.625045	0	-0.278988	0.0291908	0	-0.302573	0.00937697	-1	-0.149973	0.0976847	0	24158	Acadm	acyl-Coenzyme A dehydrogenase, C-4 to C-12 straight chain
0	0	0.161673	0.386865	0	0.203378	0.216939	0	0.116496	0.425264	0	0.0670921	0.835218	0	25287	Acadl	acyl-Coenzyme A dehydrogenase, long-chain
-1	-1	0.270083	0.817482	0	-0.434896	0.0198721	0	-0.66628	0.0060268	-1	-0.152151	0.639454	0	25618	Acadsb	acyl-Coenzyme A dehydrogenase, short/branched chain
0	0	0.246091	0.0781489	0	0.147852	0.190451	0	0.218642	0.241435	0	0.203452	0.132866	0	25363	Acadvl	acyl-Coenzyme A dehydrogenase, very long chain
0	0	-0.0438774	0.917114	0	-0.130419	0.686989	0	-0.302791	0.29331	0	-0.0557999	0.822258	0	50681	Acox1	acyl-Coenzyme A oxidase 1, palmitoyl
0	0	0.88982	0.155285	0	0.185485	0.560444	0	0.118074	0.581557	0	0.639132	0.0226777	0	252898	Acox2	acyl-Coenzyme A oxidase 2, branched chain
0	0	-0.0282812	0.964893	0	-0.374757	0.019948	0	-0.269041	0.0761176	0	-0.210923	0.434824	0	83522	Acox3	acyl-Coenzyme A oxidase 3, pristanoyl
0	0	0.113434	0.706491	0	0.249832	0.350524	0	0.0158946	0.970986	0	0.143665	0.650646	0	502749	Agk	acylglycerol kinase
0	0	-0.122361	0.761444	0	-0.120886	0.483199	0	-0.275948	0.113802	0	-0.167515	0.511927	0	299203	Acyp1	acylphosphatase 1, erythrocyte (common) type
0	0	0.0660647	0.724789	0	-0.0302229	0.898574	0	0.115636	0.442115	0	-0.00971448	0.954442	0	29650	Adam10	ADAM metallopeptidase domain 10
0	0	-0.050691	0.849752	0	-0.0576332	0.740736	0	0.138458	0.180259	0	0.0571914	0.805839	0	57027	Adam17	ADAM metallopeptidase domain 17
0	0	-0.00702101	0.977233	0	0.110176	0.57345	0	-0.0665579	0.633934	0	0.015337	0.955922	0	57029	Adam18	ADAM metallopeptidase domain 18
0	0	-0.0584646	0.86975	0	-0.0281142	0.926954	0	-0.0346564	0.843692	0	-0.00137109	0.994157	0	56806	Adam2	ADAM metallopeptidase domain 2
0	0	-0.0874809	0.582354	0	-0.137667	0.213565	0	-0.0618956	0.633366	0	0.00315218	0.986388	0	361170	Adam32	ADAM metallopeptidase domain 32
0	0	-0.0132725	0.96749	0	-0.266884	0.0368104	0	-0.139552	0.48816	0	-0.217112	0.107167	0	57021	Adam3a	ADAM metallopeptidase domain 3A (cyritestin 1)
0	0	-0.127574	0.638238	0	-0.0711864	0.617297	0	-0.0435583	0.80199	0	0.0380321	0.819958	0	29641	Adam7	ADAM metallopeptidase domain 7
0	0	0.00252357	0.990305	0	-0.0826859	0.497734	0	-0.0591337	0.700041	0	0.02766	0.913718	0	290834	Adam9	ADAM metallopeptidase domain 9 (meltrin gamma)
1	1	0.245501	0.279963	0	0.179032	0.084534	0	0.448404	0.0137077	0	0.505219	0.00524737	1	79252	Adamts1	ADAM metallopeptidase with thrombospondin type 1 motif, 1
0	0	-0.220116	0.105049	0	-0.0688188	0.691086	0	-0.180688	0.0608726	0	-0.201489	0.0841016	0	315879	Adamts7	ADAM metallopeptidase with thrombospondin type 1 motif, 7
0	0	0.00269553	0.991261	0	0.313917	0.044569	0	0.355816	0.0302896	0	0.370751	0.0674892	0	362860	Appl2	adaptor protein, phosphotyrosine interaction, PH domain and leucine zipper containing 2
0	0	-0.00728885	0.97479	0	0.148916	0.343886	0	0.0977666	0.478071	0	0.0851175	0.367876	0	29663	Ap1b1	adaptor-related protein complex 1, beta 1 subunit
0	0	0.146237	0.430469	0	0.0399345	0.861167	0	0.0933004	0.703411	0	0.0367873	0.878499	0	171494	Ap1g1	adaptor-related protein complex 1, gamma 1 subunit
0	0	0.0214185	0.938933	0	0.112356	0.638439	0	0.0357165	0.780119	0	0.0751687	0.783125	0	306332	Ap1m1	adaptor-related protein complex 1, mu 1 subunit
0	0	-0.0312351	0.906236	0	0.167714	0.24714	0	0.150883	0.394445	0	0.0994385	0.498797	0	360785	Ap1s1	adaptor-related protein complex 1, sigma 1 subunit
0	0	0.127336	0.710811	0	-0.0764043	0.651662	0	-0.0228546	0.914633	0	-0.153768	0.267307	0	81637	Ap2a2	adaptor-related protein complex 2, alpha 2 subunit
0	0	0.0214595	0.948779	0	0.0393348	0.88131	0	0.0618374	0.581443	0	0.0286916	0.85974	0	116563	Ap2m1	adaptor-related protein complex 2, mu 1 subunit
0	0	0.111523	0.742968	0	0.259589	0.182227	0	0.0986367	0.654687	0	0.144734	0.269506	0	65046	Ap2s1	adaptor-related protein complex 2, sigma 1 subunit
0	0	-0.0572587	0.874704	0	-0.174637	0.30724	0	0.0793483	0.690252	0	-0.104648	0.567503	0	309969	Ap3b1	adaptor-related protein complex 3, beta 1 subunit
0	0	0.00899927	0.968608	0	0.00848381	0.982512	0	-0.0252323	0.879786	0	0.0822964	0.475891	0	308777	Ap3b2	adaptor-related protein complex 3, beta 2 subunit
0	0	0.163073	0.191956	0	0.164816	0.213565	0	0.131469	0.153661	0	0.0312109	0.797523	0	314633	Ap3d1	adaptor-related protein complex 3, delta 1 subunit
1	1	0.256321	0.118879	0	0.160176	0.107871	0	0.312649	0.0081412	1	0.290599	0.0235676	0	171126	Ap3m1	adaptor-related protein complex 3, mu 1 subunit
0	0	-0.0859953	0.810161	0	0.0575882	0.785387	0	-0.0413091	0.840236	0	0.0817972	0.52362	0	140667	Ap3m2	adaptor-related protein complex 3, mu 2 subunit
0	0	-0.025785	0.932622	0	0.126673	0.398151	0	0.161413	0.24923	0	0.0963627	0.397322	0	310746	Ap4b1	adaptor-related protein complex 4, beta 1 subunit
0	0	0.116664	0.719396	0	0.0895925	0.776408	0	-0.0294986	0.944204	0	0.0497868	0.904484	0	313922	Asxl2	additional sex combs like 2 (Drosophila)
0	0	-0.0362521	0.847586	0	-0.161997	0.197119	0	-0.156091	0.153661	0	-0.218636	0.0172489	0	24170	Add1	adducin 1 (alpha)
0	0	-0.013661	0.967385	0	-0.0111539	0.974665	0	0.0363871	0.802688	0	0.0658195	0.597733	0	24171	Add2	adducin 2 (beta)
0	0	0.0740932	0.803245	0	-0.0812197	0.531588	0	0.0315719	0.863968	0	0.0381546	0.810057	0	25230	Add3	adducin 3 (gamma)
0	0	0.0739295	0.731121	0	-0.018376	0.972713	0	-0.0279426	0.859776	0	0.00327881	0.989593	0	292072	Aprt	adenine phosphoribosyl transferase
0	0	0.0883365	0.707647	0	-0.0985726	0.61882	0	0.0250642	0.876834	0	-0.0237901	0.913718	0	24205	Apc	adenomatous polyposis coli
0	0	-0.0400933	0.888436	0	0.00564867	0.991005	0	-0.0110942	0.953326	0	-0.0612704	0.632145	0	29290	Adora1	adenosine A1 receptor
0	0	0.028977	0.910339	0	0.0364118	0.817741	0	-0.0286129	0.852433	0	-0.0386408	0.775642	0	25369	Adora2a	adenosine A2a receptor
0	0	-0.158294	0.626542	0	0.0408735	0.870094	0	0.153593	0.498689	0	0.0494076	0.910427	0	29316	Adora2b	adenosine A2B receptor
0	0	-0.0366232	0.891999	0	-0.0271606	0.916797	0	0.0327981	0.84543	0	-0.0118128	0.95021	0	25370	Adora3	adenosine A3 receptor
0	0	-0.0849071	0.83073	0	0.136451	0.383024	0	0.149568	0.410375	0	0.0871037	0.67089	0	24165	Ada	adenosine deaminase
0	0	0.121635	0.819194	0	-0.017599	0.961664	0	-0.0475614	0.829663	0	-0.021603	0.875939	0	81635	Adar	adenosine deaminase, RNA-specific
0	0	-0.0649195	0.883205	0	-0.0620034	0.737695	0	-0.0506253	0.775889	0	-0.0899848	0.643072	0	25367	Adarb1	adenosine deaminase, RNA-specific, B1
0	0	0.0663003	0.815047	0	-0.0807813	0.609897	0	0.0906554	0.637864	0	0.0196749	0.954682	0	117088	Adarb2	adenosine deaminase, RNA-specific, B2
-2	-2	-0.321982	0.0728272	0	-0.401735	0.0105911	0	-0.727478	0.000574765	-1	-0.318449	0.00295365	-1	25368	Adk	adenosine kinase
0	0	-0.0329346	0.856241	0	0.0230775	0.885196	0	0.0518255	0.613498	0	0.00175781	0.992261	0	25028	Ampd1	adenosine monophosphate deaminase 1 (isoform M)
0	0	-0.275132	0.246606	0	-0.197542	0.0475874	0	-0.244109	0.0334545	0	-0.252177	0.0675785	0	362015	Ampd2	adenosine monophosphate deaminase 2 (isoform L)
0	0	-0.0615521	0.815047	0	-0.0403878	0.7811	0	-0.00488865	0.976149	0	-0.0735844	0.553907	0	25095	Ampd3	adenosine monophosphate deaminase 3
3	1	0.598823	0.0737966	0	0.699936	0.00106463	1	0.602623	0.000370164	1	0.660048	0.00303654	1	29443	Ahcy	adenosylhomocysteinase
0	0	-0.0270062	0.909562	0	0.00615606	0.988777	0	-0.0644599	0.67788	0	-0.0725561	0.606825	0	312192	Ahcyl2	adenosylhomocysteinase-like 2
1	1	0.833465	0.249108	0	0.312467	0.197154	0	1.34067	0.00280248	1	-0.151726	0.849253	0	81640	Amd1	adenosylmethionine decarboxylase 1
0	0	0.00634205	0.977901	0	-0.02893	0.888254	0	0.0343858	0.765302	0	0.0380893	0.798935	0	59320	Adcy10	adenylate cyclase 10 (soluble)
0	0	0.0764783	0.828068	0	-0.00951831	0.978009	0	-0.0518865	0.678864	0	-0.0376327	0.819333	0	81636	Adcy2	adenylate cyclase 2 (brain)
0	0	-0.0646128	0.68209	0	-0.0403097	0.813247	0	0.0303296	0.84391	0	0.0909265	0.473949	0	64508	Adcy3	adenylate cyclase 3
0	0	0.0161058	0.954733	0	0.105678	0.576378	0	-0.0336337	0.919012	0	-0.0648008	0.649106	0	54223	Adcy4	adenylate cyclase 4
0	0	-0.0482907	0.816723	0	-0.0769271	0.678615	0	-0.129664	0.174357	0	-0.0785347	0.630033	0	64532	Adcy5	adenylate cyclase 5
-1	-1	-0.120931	0.554908	0	-0.175856	0.152575	0	-0.355044	0.00300568	-1	-0.206143	0.20385	0	25289	Adcy6	adenylate cyclase 6
0	0	-0.0558061	0.834071	0	0.0718215	0.563382	0	-0.0458429	0.684899	0	-0.020685	0.91658	0	29241	Adcy8	adenylate cyclase 8 (brain)
0	0	0.0565869	0.750936	0	-0.00248185	0.994419	0	0.0156422	0.919544	0	0.0299002	0.840088	0	24167	Adcyap1r1	adenylate cyclase activating polypeptide 1 (pituitary) receptor type I
0	0	0.0257448	0.938933	0	0.174081	0.415941	0	0.196978	0.127648	0	-0.00575042	0.979481	0	24183	Ak1	adenylate kinase 1
1	1	0.307342	0.0321187	0	0.343748	0.107759	0	0.813044	0.00157035	1	0.416603	0.0143168	0	24184	Ak2	adenylate kinase 2
-1	-1	-0.210934	0.558927	0	-0.29692	0.0933328	0	-0.461102	0.00123568	-1	-0.229986	0.028733	0	26956	Ak3	adenylate kinase 3
0	0	0.357228	0.452429	0	0.302917	0.0392735	0	0.00496797	0.988598	0	0.168957	0.204701	0	29223	Ak3l1	adenylate kinase 3-like 1
1	1	0.2542	0.622737	0	0.309211	0.071326	0	0.282038	0.0241792	0	0.270795	0.00793865	1	315150	Adsl	adenylosuccinate lyase
0	0	0.0175368	0.966559	0	-0.241243	0.202625	0	-0.224015	0.136542	0	-0.222601	0.191734	0	289276	Adss	adenylosuccinate synthase
0	0	-0.0193063	0.938933	0	0.0128753	0.963744	0	-0.00355068	0.98517	0	-0.177333	0.110649	0	300186	Amigo2	adhesion molecule with Ig like domain 2
1	1	0.964554	0.127835	0	0.242294	0.134623	0	0.560474	0.00932636	1	-0.0502285	0.764325	0	65138	Adrm1	adhesion regulating molecule 1
0	0	-0.0339114	0.886581	0	0.0109847	0.969791	0	0.00155966	0.992597	0	-0.0408622	0.854083	0	286939	Asam	adipocyte-specific adhesion molecule
0	0	-0.0278349	0.942603	0	-0.136982	0.263622	0	0.00231388	0.992597	0	-0.147601	0.191758	0	289036	Adipor1	adiponectin receptor 1
0	0	-0.0398987	0.926976	0	0.0299653	0.938356	0	-0.0689333	0.483351	0	-0.0855569	0.571009	0	312670	Adipor2	adiponectin receptor 2
0	0	-0.0964967	0.704756	0	0.16309	0.587066	0	0.471975	0.0158531	0	0.531563	0.0322278	0	298199	Adfp	adipose differentiation related protein
0	0	0.06446	0.847558	0	0.134772	0.383024	0	-0.00352465	0.98517	0	0.0485185	0.738866	0	307236	Adnp2	ADNP homeobox 2
0	0	-0.00990508	0.966081	0	0.157182	0.389215	0	0.115402	0.304528	0	0.0326158	0.884733	0	315722	Adpgk	ADP-dependent glucokinase
0	0	-0.039967	0.867096	0	0.144746	0.286638	0	0.0111223	0.949085	0	0.0517632	0.63862	0	25371	Adprh	ADP-ribosylarginine hydrolase
0	0	0.140479	0.445203	0	0.297516	0.0427283	0	0.274962	0.0819131	0	0.261931	0.0453122	0	64310	Arf1	ADP-ribosylation factor 1
0	0	-0.0285114	0.889527	0	0.0353392	0.79029	0	0.0375498	0.755098	0	0.0164516	0.913718	0	79119	Arf2	ADP-ribosylation factor 2
0	0	0.131892	0.281208	0	-0.0524477	0.767215	0	0.0253446	0.868077	0	0.0370724	0.819034	0	140940	Arf3	ADP-ribosylation factor 3
2	0	0.421577	0.0314071	0	0.4664	0.00579888	1	0.637195	0.00186241	1	0.364829	0.0755771	0	79120	Arf4	ADP-ribosylation factor 4
0	0	-0.0652091	0.860453	0	0.0131738	0.959005	0	-0.0331446	0.883526	0	0.0107302	0.96267	0	79117	Arf5	ADP-ribosylation factor 5
0	0	-0.0581816	0.817482	0	-0.0851887	0.480955	0	-0.0237162	0.899414	0	-0.135762	0.301525	0	79121	Arf6	ADP-ribosylation factor 6
0	0	0.130856	0.425802	0	0.216751	0.0515514	0	0.268426	0.0208247	0	0.199738	0.0896138	0	246310	Arfgap1	ADP-ribosylation factor GTPase activating protein 1
0	0	0.0527288	0.870876	0	0.208173	0.0503554	0	0.237749	0.0974487	0	0.0397115	0.785678	0	362162	Arfgap2	ADP-ribosylation factor GTPase activating protein 2
0	0	0.0225579	0.959496	0	-0.120116	0.480895	0	-0.177111	0.0837256	0	-0.12501	0.389284	0	312915	Arfgef1	ADP-ribosylation factor guanine nucleotide-exchange factor 1(brefeldin A-inhibited)
0	0	0.365309	0.0918458	0	0.0790444	0.685972	0	0.197618	0.149246	0	0.059138	0.826293	0	296380	Arfgef2	ADP-ribosylation factor guanine nucleotide-exchange factor 2 (brefeldin A-inhibited)
0	0	0.000897096	0.997202	0	-0.0727022	0.733952	0	-0.0853567	0.540352	0	0.0059332	0.983995	0	60382	Arfip1	ADP-ribosylation factor interacting protein 1
0	0	-0.0198816	0.941752	0	0.0182415	0.956717	0	-0.105117	0.350216	0	-0.0544963	0.630819	0	293344	Arfip2	ADP-ribosylation factor interacting protein 2
0	0	0.0611081	0.836935	0	0.201809	0.16159	0	0.110775	0.257399	0	0.102013	0.398634	0	117051	Arfrp1	ADP-ribosylation factor related protein 1
0	0	0.121768	0.720997	0	0.0957439	0.503458	0	0.229583	0.0615557	0	0.138965	0.446546	0	64187	Arl1	ADP-ribosylation factor-like 1
0	0	-0.0888502	0.611435	0	-0.0140551	0.97598	0	-0.000939081	0.997198	0	-0.095003	0.531261	0	364396	Arl11	ADP-ribosylation factor-like 11
0	0	-0.105585	0.691639	0	0.011175	0.975173	0	-0.0457373	0.756238	0	0.039725	0.845064	0	689079	Arl15	ADP-ribosylation factor-like 15
0	0	0.0151963	0.939662	0	0.223318	0.0570541	0	0.113264	0.384997	0	0.0753437	0.595697	0	65142	Arl2	ADP-ribosylation factor-like 2
0	0	0.0520279	0.815725	0	0.0850653	0.665604	0	0.0726191	0.607887	0	0.0313167	0.92789	0	498910	Arl2bp	ADP-ribosylation factor-like 2 binding protein
0	0	-0.0233388	0.938933	0	0.079995	0.506557	0	0.0158883	0.924748	0	-0.0207903	0.92177	0	64664	Arl3	ADP-ribosylation factor-like 3
0	0	-0.0385527	0.905307	0	-0.0599958	0.787688	0	-0.198633	0.263485	0	0.0445718	0.783074	0	29308	Arl4a	ADP-ribosylation factor-like 4A
0	0	-0.0169328	0.939733	0	-0.00925803	0.975173	0	-0.00479748	0.978711	0	-0.00326881	0.986388	0	367311	Arl4c	ADP-ribosylation factor-like 4C
0	0	0.138792	0.589399	0	-0.08581	0.704138	0	-0.146583	0.191802	0	0.00554414	0.983995	0	117050	Arl5a	ADP-ribosylation factor-like 5A
0	0	0.0192592	0.92314	0	0.0283198	0.842506	0	-0.00203264	0.990227	0	-0.0161428	0.898595	0	497990	Arl5c	ADP-ribosylation factor-like 5C
0	0	-0.269763	0.554908	0	-0.466116	0.142472	0	-0.27308	0.168731	0	-0.286005	0.0460661	0	293551	Arl6ip1	ADP-ribosylation factor-like 6 interacting protein 1
0	0	0.0315761	0.92034	0	-0.0638825	0.755359	0	-0.15642	0.1255	0	-0.143566	0.196027	0	498234	Arl8a	ADP-ribosylation factor-like 8A
0	0	-0.264463	0.22694	0	-0.159919	0.482587	0	-0.377584	0.0366742	0	-0.334217	0.109126	0	500282	Arl8b	ADP-ribosylation factor-like 8B
0	0	-0.0783428	0.758913	0	0.0457405	0.755359	0	0.00900476	0.959643	0	0.00558889	0.981749	0	289565	Arl9	ADP-ribosylation factor-like 9
0	0	0.0649258	0.910339	0	0.242183	0.115922	0	0.285938	0.041047	0	0.320206	0.0398301	0	288656	Arl6ip4	ADP-ribosylation-like factor 6 interacting protein 4
0	0	0.0807963	0.68279	0	-0.000455454	0.998981	0	0.147991	0.29596	0	0.224106	0.0917808	0	66028	Arl6ip5	ADP-ribosylation-like factor 6 interacting protein 5
0	0	0.0131602	0.945711	0	-0.0178722	0.925704	0	0.0106866	0.942704	0	-0.0322041	0.766662	0	499798	Arl6ip6	ADP-ribosylation-like factor 6 interacting protein 6
0	0	0.111612	0.704028	0	0.258079	0.028063	0	0.37146	0.0557831	0	0.238779	0.067863	0	362600	Adprhl2	ADP-ribosylhydrolase like 2
0	0	-0.00286918	0.991173	0	-0.0137128	0.969921	0	-0.0250458	0.860501	0	0.0462906	0.666519	0	308873	Art1	ADP-ribosyltransferase 1
0	0	0.0220497	0.932929	0	0.0867781	0.507448	0	0.028065	0.8257	0	0.054613	0.636079	0	293152	Art2b	ADP-ribosyltransferase 2b
0	0	-0.0936128	0.683597	0	-0.066987	0.57054	0	-0.00866436	0.976908	0	-0.00547608	0.987923	0	305235	Art3	ADP-ribosyltransferase 3
0	0	0.101089	0.587616	0	0.0941469	0.657903	0	-0.053082	0.750412	0	-0.0792778	0.596132	0	29412	Adra1a	adrenergic, alpha-1A-, receptor
-1	-1	-0.180435	0.564392	0	-0.0829671	0.796435	0	-0.679676	0.00517995	-1	-0.176731	0.158491	0	24173	Adra1b	adrenergic, alpha-1B-, receptor
0	0	0.00418817	0.988532	0	-0.00614318	0.986272	0	-0.101494	0.470638	0	0.0123594	0.958359	0	29413	Adra1d	adrenergic, alpha-1D-, receptor
0	0	-0.113257	0.625503	0	-0.114864	0.328601	0	0.0272284	0.835548	0	-0.046964	0.797523	0	24174	Adra2b	adrenergic, alpha-2B-, receptor
0	0	0.038669	0.927575	0	-0.130053	0.582107	0	0.0379285	0.865652	0	0.00719395	0.981774	0	24175	Adra2c	adrenergic, alpha-2C-, receptor
0	0	0.0219336	0.946504	0	0.0105149	0.975927	0	0.157452	0.109651	0	-0.0421343	0.84657	0	25238	Adrbk1	adrenergic, beta, receptor kinase 1
0	0	-0.00571302	0.97817	0	0.0601798	0.683511	0	-0.0227478	0.905138	0	0.00587259	0.976081	0	24925	Adrb1	adrenergic, beta-1-, receptor
0	0	0.00631309	0.976508	0	-0.00072103	0.997754	0	0.0182289	0.924048	0	0.0466793	0.730416	0	24176	Adrb2	adrenergic, beta-2-, receptor, surface
0	0	-0.161065	0.482239	0	0.00916339	0.980145	0	-0.122423	0.329613	0	-0.0463558	0.745925	0	25645	Adrb3	adrenergic, beta-3-, receptor
0	0	0.0195897	0.951783	0	0.0682262	0.723777	0	0.10865	0.314929	0	0.0532755	0.743944	0	307798	Acd	adrenocortical dysplasia homolog (mouse)
0	0	0.125867	0.427071	0	-0.0720596	0.526638	0	0.00856551	0.95505	0	0.0662849	0.655576	0	25026	Adm	adrenomedullin
0	0	0.0424091	0.878687	0	-0.0217799	0.930124	0	-0.00401936	0.980482	0	0.0092587	0.949816	0	81722	Ager	advanced glycosylation end product-specific receptor
0	0	-0.0724418	0.709848	0	0.0346863	0.878984	0	0.0846407	0.46631	0	0.0355316	0.887516	0	305494	Aebp1	AE binding protein 1
0	0	0.201531	0.227226	0	0.412364	0.0572341	0	0.45856	0.0105639	0	0.700565	0.0141025	0	297705	Aebp2	AE binding protein 2
0	0	0.134448	0.750936	0	-0.276195	0.436386	0	0.0548819	0.903568	0	-0.068677	0.863798	0	303132	Aff4	AF4/FMR2 family, member 4
0	0	-0.248894	0.318526	0	-0.0986203	0.596754	0	-0.208829	0.233225	0	-0.188958	0.159016	0	282708	Afm	afamin
0	0	0.0941619	0.693703	0	0.0111386	0.971854	0	0.0615896	0.678275	0	0.0950702	0.545174	0	361436	Afg3l1	AFG3(ATPase family gene 3)-like 1 (S. cerevisiae)
0	0	0.115833	0.767639	0	0.0979698	0.424815	0	0.109286	0.342323	0	0.0930795	0.545034	0	307350	Afg3l2	AFG3(ATPase family gene 3)-like 2 (yeast)
0	0	0.142913	0.386865	0	0.137491	0.266101	0	0.236268	0.0854377	0	0.0140491	0.953324	0	305544	Aftph	aftiphilin
0	0	-0.073602	0.732406	0	0.00286639	0.994419	0	0.119648	0.2292	0	0.0157509	0.951653	0	58968	Acan	aggrecan
0	0	0.00973491	0.959963	0	0.0658357	0.619168	0	0.0786702	0.495116	0	0.0130409	0.930723	0	24152	Asip	agouti signaling protein
0	0	0.0743357	0.891999	0	-0.00769388	0.981411	0	-0.0981874	0.631033	0	-0.133116	0.152722	0	25592	Agrn	agrin
0	0	-0.164477	0.734987	0	0.0196547	0.932532	0	0.00620624	0.983275	0	-0.0770633	0.781085	0	191572	Ahnak	AHNAK nucleoprotein
0	0	0.0202464	0.968284	0	-0.19436	0.506568	0	-0.105863	0.451191	0	0.155958	0.558898	0	297968	Akirin2	akirin 2
0	0	0.204336	0.22801	0	0.0729983	0.665604	0	0.0639705	0.681541	0	0.0652239	0.761417	0	292887	Akt1s1	AKT1 substrate 1 (proline-rich)
0	0	0.0189199	0.93892	0	0.0470749	0.766015	0	0.0208622	0.912011	0	0.0259885	0.865649	0	246323	Aard	alanine and arginine rich domain containing protein
0	0	-0.0383141	0.95286	0	-0.0606154	0.821049	0	-0.473706	0.112815	0	-0.0545175	0.920233	0	24792	Agxt	alanine-glyoxylate aminotransferase
0	0	0.336393	0.687591	0	-0.104094	0.702855	0	-0.112936	0.790675	0	0.0570368	0.800755	0	83784	Agxt2	alanine-glyoxylate aminotransferase 2
0	0	-0.233931	0.253328	0	-0.0921723	0.659135	0	-0.331315	0.0266715	0	-0.478349	0.0218465	0	81641	Anpep	alanyl (membrane) aminopeptidase
0	0	-0.050209	0.810406	0	0.041049	0.878984	0	-0.0403317	0.888723	0	-0.288667	0.0391919	0	292023	Aars	alanyl-tRNA synthetase
0	0	0.0688301	0.758487	0	0.147558	0.33248	0	0.184519	0.113802	0	0.16135	0.267358	0	619440	Aarsd1	alanyl-tRNA synthetase domain containing 1
0	0	0.00812976	0.963099	0	-0.0409214	0.730933	0	-0.0972506	0.226448	0	-0.0883681	0.270751	0	24186	Alb	albumin
-1	-1	-0.158779	0.742343	0	-0.167658	0.603702	0	-0.370087	0.00645826	-1	-0.449178	0.0669719	0	24172	Adh1	alcohol dehydrogenase 1 (class I)
0	0	-0.0923573	0.927607	0	-0.252624	0.785933	0	0.0327396	0.929251	0	-0.468654	0.287973	0	29646	Adh4	alcohol dehydrogenase 4 (class II), pi polypeptide
0	0	0.1567	0.823553	0	-0.225816	0.453963	0	-0.160136	0.0940428	0	-0.269663	0.427429	0	171178	Adh7	alcohol dehydrogenase 7 (class IV), mu or sigma polypeptide
0	0	-0.200722	0.5484	0	-0.228794	0.176829	0	-0.257384	0.025768	0	0.0329522	0.913718	0	362474	Adhfe1	alcohol dehydrogenase, iron containing, 1
-1	-1	-1.56646	0.0164141	0	-0.872444	0.296374	0	-1.53975	0.00191634	-1	-0.792579	0.0943937	0	24188	Aldh1a1	aldehyde dehydrogenase 1 family, member A1
0	0	-0.0305606	0.879046	0	-0.100213	0.479338	0	-0.0369173	0.821511	0	0.022437	0.906047	0	116676	Aldh1a2	aldehyde dehydrogenase 1 family, member A2
0	0	0.196738	0.327152	0	0.19805	0.395932	0	0.114511	0.316686	0	0.19539	0.219662	0	361571	Aldh16a1	aldehyde dehydrogenase 16 family, member A1
0	0	-0.0947801	0.729818	0	-0.142992	0.484781	0	-0.166735	0.100532	0	-0.101981	0.631511	0	29539	Aldh2	aldehyde dehydrogenase 2 family (mitochondrial)
4	0	6.33326	3.18822e-09	1	5.43725	8.15283e-08	1	6.84119	2.23884e-12	1	6.2439	8.94185e-10	1	25375	Aldh3a1	aldehyde dehydrogenase 3 family, member A1
0	0	0.010455	0.972672	0	0.0650353	0.664033	0	0.0883643	0.542513	0	-0.0348565	0.884733	0	65183	Aldh3a2	aldehyde dehydrogenase 3 family, member A2
0	0	0.176435	0.502064	0	0.421187	0.023963	0	0.127545	0.782174	0	0.121805	0.217558	0	291133	Aldh5a1	aldehyde dehydrogenase 5 family, member A1
0	0	-0.0685015	0.890659	0	-0.281026	0.0759175	0	-0.367189	0.0216037	0	-0.0992593	0.306197	0	81708	Aldh6a1	aldehyde dehydrogenase 6 family, member A1
1	1	0.264196	0.575133	0	0.338998	0.0112928	0	0.471788	0.0010063	1	0.387983	0.0171687	0	291450	Aldh7a1	aldehyde dehydrogenase 7 family, member A1
0	0	-0.161697	0.711202	0	-0.10761	0.652974	0	-0.34189	0.0527261	0	-0.202985	0.0979307	0	64040	Aldh9a1	aldehyde dehydrogenase 9 family, member A1
0	0	-0.0363423	0.831051	0	-0.0900317	0.372039	0	0.00660464	0.972972	0	0.0398521	0.759705	0	29651	Aldh1a7	aldehyde dehydrogenase family 1, subfamily A7
0	0	0.240484	0.342545	0	0.265871	0.147197	0	0.125691	0.483351	0	0.2677	0.112422	0	54349	Aox1	aldehyde oxidase 1
0	0	0.00245655	0.991068	0	0.0770131	0.5223	0	0.199165	0.0755505	0	0.0996357	0.553907	0	78959	Akr1a1	aldo-keto reductase family 1, member A1 (aldehyde reductase)
0	0	0.0812095	0.786094	0	0.0746539	0.671263	0	0.0483125	0.779997	0	-0.198017	0.0776814	0	24192	Akr1b1	aldo-keto reductase family 1, member B1 (aldose reductase)
0	0	0.131801	0.878687	0	0.0924441	0.447215	0	0.138713	0.425818	0	0.172933	0.709387	0	116463	Akr1b7	aldo-keto reductase family 1, member B7
0	0	-0.0718902	0.801991	0	0.179164	0.21371	0	0.0394699	0.876575	0	-0.00921958	0.974286	0	286921	Akr1b8	aldo-keto reductase family 1, member B8
-1	-1	-0.809555	0.291462	0	-0.645999	0.492619	0	-1.61133	9.73884e-05	-1	-1.63148	0.028559	0	307092	Akr1c1	aldo-keto reductase family 1, member C1 (dihydrodiol dehydrogenase 1; 20-alpha (3-alpha)-hydroxysteroid dehydrogenase)
0	0	-0.110812	0.885956	0	-0.164003	0.130836	0	-0.259858	0.37439	0	-0.268585	0.343968	0	361266	Akr1c12	aldo-keto reductase family 1, member C12
0	0	0.345946	0.097381	0	0.24934	0.38062	0	0.0610699	0.775889	0	0.165131	0.397561	0	191574	Akr1c14	aldo-keto reductase family 1, member C14
0	0	0.22076	0.671246	0	0.337197	0.167957	0	-0.4816	0.0867565	0	0.0984352	0.7675	0	171516	Akr1c18	aldo-keto reductase family 1, member C18
0	0	-0.203729	0.613165	0	0.0231299	0.967905	0	-0.161065	0.201608	0	-0.116952	0.613157	0	307091	Akr1cl2	aldo-keto reductase family 1, member C-like 2
1	1	0.275258	0.368027	0	0.296132	0.0347624	0	0.47103	0.00141306	1	0.280788	0.107167	0	171445	Akr7a2	aldo-keto reductase family 7, member A2 (aflatoxin aldehyde reductase)
0	0	0.68762	0.16771	0	0.726423	0.178095	0	0.193189	0.619675	0	0.218758	0.832748	0	26760	Akr7a3	aldo-keto reductase family 7, member A3 (aflatoxin aldehyde reductase)
0	0	-0.143412	0.387161	0	-0.0712244	0.489591	0	-0.0726728	0.540346	0	-0.168062	0.110649	0	24190	Aldob	aldolase B, fructose-bisphosphate
0	0	-0.0842297	0.72793	0	-0.105378	0.5733	0	0.112788	0.282992	0	-0.0137332	0.949918	0	24191	Aldoc	aldolase C, fructose-bisphosphate
0	0	-0.0300761	0.938933	0	-0.0149064	0.941235	0	0.0197059	0.910477	0	-0.0660052	0.69096	0	64621	Akp3	alkaline phosphatase 3, intestine, not Mn requiring
0	0	0.0216658	0.957425	0	0.00660207	0.992463	0	-0.0444955	0.671758	0	-0.0736544	0.546307	0	24197	Alpi	alkaline phosphatase, intestinal
0	0	-0.18331	0.136218	0	-0.189067	0.514515	0	0.0842101	0.644829	0	-0.0485961	0.784078	0	25586	Alpl	alkaline phosphatase, liver/bone/kidney
0	0	0.145978	0.541766	0	0.102028	0.762997	0	-0.0474767	0.859207	0	0.0580893	0.74867	0	304578	Alkbh2	alkB, alkylation repair homolog 2 (E. coli)
0	0	-0.082156	0.815889	0	0.130668	0.473534	0	0.202896	0.113802	0	0.174626	0.139005	0	362169	Alkbh3	alkB, alkylation repair homolog 3 (E. coli)
0	0	0.0807542	0.725241	0	-0.00610068	0.988777	0	0.0151561	0.927229	0	0.0184077	0.910499	0	303193	Alkbh5	alkB, alkylation repair homolog 5 (E. coli)
0	0	-0.044263	0.884958	0	0.131331	0.327704	0	0.0777172	0.773139	0	0.052351	0.853523	0	292780	Alkbh6	alkB, alkylation repair homolog 6 (E. coli)
0	0	-0.021767	0.933421	0	0.140187	0.391066	0	0.132306	0.653032	0	-0.00862812	0.977806	0	29427	Aif1	allograft inflammatory factor 1
0	0	-0.165457	0.546686	0	-0.0862635	0.554389	0	-0.0399529	0.816955	0	-0.0194687	0.899309	0	171553	A3galt2	alpha 1,3-galactosyltransferase 2
0	0	-0.0789902	0.732499	0	-0.0421367	0.822157	0	-0.0608475	0.640285	0	-0.0558836	0.649985	0	63888	A4galt	alpha 1,4-galactosyltransferase
0	0	0.0863285	0.62189	0	0.0167763	0.941161	0	0.0135119	0.935799	0	-0.0777255	0.53483	0	360505	Mare	alpha globin regulatory element containing gene
0	0	0.0277216	0.878694	0	0.0147632	0.932532	0	0.0166032	0.897637	0	0.00291419	0.986133	0	246284	Atrx	alpha thalassemia/mental retardation syndrome X-linked (RAD54 homolog, S. cerevisiae)
0	0	-0.121865	0.616437	0	-0.0717599	0.560012	0	0.128817	0.268622	0	-0.0225305	0.917259	0	140656	A1bg	alpha-1-B glycoprotein
0	0	-0.056554	0.767639	0	-0.122366	0.178095	0	-0.101541	0.201608	0	-0.0888022	0.509205	0	25377	Ambp	alpha-1-microglobulin/bikunin precursor
-1	-1	-0.0309135	0.92853	0	-0.118167	0.481281	0	-0.262645	0.00987991	-1	-0.138007	0.28485	0	25294	Azgp1	alpha-2-glycoprotein 1, zinc-binding
0	0	-0.000475942	0.996585	0	-0.0295456	0.836319	0	0.00187261	0.99332	0	0.0366016	0.792036	0	25373	Ahsg	alpha-2-HS-glycoprotein
0	0	-0.139356	0.83073	0	-0.141839	0.416941	0	0.548075	0.540265	0	-0.130956	0.810368	0	24153	A2m	alpha-2-macroglobulin
0	0	0.22176	0.786094	0	0.283324	0.204602	0	0.244818	0.209272	0	0.435008	0.0386714	0	24177	Afp	alpha-fetoprotein
0	0	0.0308168	0.933443	0	0.0634754	0.766015	0	0.076369	0.671616	0	0.0580298	0.622857	0	498875	Alpk2	alpha-kinase 2
0	0	-0.0442357	0.849752	0	-0.090721	0.546045	0	-0.318642	0.141691	0	-0.144886	0.46197	0	25284	Amacr	alpha-methylacyl-CoA racemase
0	0	-0.213087	0.6325	0	-0.0229721	0.978089	0	0.0486109	0.865652	0	-0.292122	0.0140001	0	64159	Spna2	alpha-spectrin 2
0	0	-0.0211886	0.94848	0	-0.120796	0.363673	0	-0.0284931	0.837449	0	-0.0643169	0.642406	0	25401	Alx1	ALX homeobox 1
0	0	-0.0324958	0.896764	0	0.0902994	0.590961	0	0.0129919	0.936903	0	0.0458816	0.67004	0	25376	Ambn	ameloblastin
0	0	-0.00534925	0.97479	0	0.0337421	0.797939	0	0.00862054	0.948833	0	0.0146687	0.910574	0	29160	Amelx	amelogenin X chromosome
0	0	-0.156252	0.336094	0	0.0674693	0.7811	0	0.084836	0.746937	0	0.0816455	0.744668	0	302972	Amdhd2	amidohydrolase domain containing 2
0	0	-0.0557785	0.861895	0	-0.0226106	0.93	0	0.0275913	0.847662	0	0.00655291	0.974084	0	65029	Abp1	amiloride binding protein 1 (amine oxidase, copper-containing)
0	0	-0.0497263	0.831451	0	0.0100877	0.969876	0	-0.0517171	0.619675	0	-0.0400876	0.774758	0	25364	Accn1	amiloride-sensitive cation channel 1, neuronal
0	0	0.0334299	0.878679	0	-0.072175	0.665604	0	0.0270104	0.872595	0	-0.0423262	0.875939	0	79123	Accn2	amiloride-sensitive cation channel 2, neuronal
0	0	0.0718514	0.842792	0	0.298417	0.0190448	0	0.186601	0.0435486	0	0.072816	0.6954	0	286920	Accn3	amiloride-sensitive cation channel 3
0	0	-0.0498175	0.868486	0	0.0611125	0.782086	0	0.0562629	0.711829	0	0.0149709	0.934178	0	63882	Accn4	amiloride-sensitive cation channel 4, pituitary
0	0	0.0451473	0.843445	0	-0.0269958	0.90198	0	-0.0468205	0.716619	0	-0.0463669	0.711853	0	63866	Accn5	amiloride-sensitive cation channel 5, intestinal
0	0	-0.0782375	0.716451	0	-0.113819	0.545654	0	-0.0621811	0.581054	0	0.0161437	0.926259	0	29473	Aoc3	amine oxidase, copper containing 3 (vascular adhesion protein 1)
-1	-1	-0.526638	0.130036	0	-0.119104	0.626263	0	-0.485029	0.0453707	0	-0.363458	0.00327508	-1	300981	Acy1	aminoacylase 1
-1	-1	-0.321029	0.279331	0	-0.449775	0.0184504	0	-0.683189	0.00197914	-1	-0.395336	0.036036	0	29416	Aadat	aminoadipate aminotransferase
0	0	0.0714825	0.833622	0	0.161734	0.492235	0	0.110226	0.310203	0	0.0181088	0.919415	0	364136	Aasdh	aminoadipate-semialdehyde dehydrogenase
-1	-1	-1.24707	0.012083	0	-1.22691	0.0260016	0	-2.29649	0.00498364	-1	-1.27268	0.0236996	0	296925	Aass	aminoadipate-semialdehyde synthase
0	0	0.0380534	0.915562	0	-0.0560883	0.890808	0	-0.144852	0.498689	0	-0.14912	0.689848	0	171385	Acmsd	aminocarboxymuconate semialdehyde decarboxylase
0	0	-0.204786	0.529425	0	-0.062626	0.813247	0	-0.282565	0.153661	0	-0.0171379	0.955582	0	25374	Alad	aminolevulinate, delta-, dehydratase
0	0	-0.103123	0.847558	0	0.0228768	0.966008	0	-0.00109456	0.998704	0	-0.157575	0.422902	0	25748	Alas2	aminolevulinate, delta-, synthase 2
0	0	0.0994962	0.668152	0	0.0587327	0.755359	0	-0.0340202	0.800905	0	-0.0430144	0.802507	0	50558	Npepps	aminopeptidase puromycin sensitive
0	0	0.182988	0.587616	0	0.0710747	0.654489	0	0.0175138	0.944866	0	-0.0438519	0.763655	0	311671	Npepl1	aminopeptidase-like 1
0	0	0.0113771	0.97653	0	0.0934563	0.408116	0	-0.00448338	0.982889	0	-0.195775	0.139122	0	29466	Aes	amino-terminal enhancer of split
0	0	0.00326353	0.985862	0	0.0116427	0.961664	0	0.0291724	0.865835	0	0.0420573	0.727028	0	314459	Amn	amnionless homolog (mouse)
0	0	-0.0611878	0.826484	0	0.0121431	0.961688	0	0.122474	0.151784	0	-0.0157139	0.927355	0	60668	Amph	amphiphysin
0	0	-0.0130696	0.951805	0	-0.0647999	0.5733	0	-0.0693585	0.694904	0	0.0136956	0.91658	0	29183	Areg	amphiregulin
0	0	-0.111034	0.77914	0	-0.250856	0.174204	0	-0.12749	0.280947	0	-0.131751	0.495333	0	362891	Os9	amplified in osteosarcoma
0	0	-0.126936	0.761589	0	-0.298359	0.0677552	0	-0.448476	0.0930508	0	-0.466218	0.0512381	0	24203	Amy1a	amylase, alpha 1A (salivary)
0	0	0.0549257	0.833773	0	-0.145676	0.500803	0	-0.17786	0.0657558	0	-0.20681	0.337048	0	362029	Agl	amylo-1,6-glucosidase, 4-alpha-glucanotransferase
0	0	0.0385463	0.917114	0	0.0072692	0.979686	0	0.158354	0.266921	0	-0.107702	0.503527	0	54226	App	amyloid beta (A4) precursor protein
0	0	-0.0475429	0.843618	0	-0.0422088	0.798589	0	-0.0366647	0.851627	0	0.0181658	0.895006	0	83589	Apba1	amyloid beta (A4) precursor protein-binding, family A, member 1
0	0	0.123349	0.566991	0	-0.0285576	0.829502	0	-0.0155024	0.927229	0	-0.0441997	0.775044	0	83610	Apba2	amyloid beta (A4) precursor protein-binding, family A, member 2
0	0	0.317104	0.361303	0	0.466909	0.0347624	0	0.349367	0.133258	0	0.0776558	0.789849	0	83611	Apba3	amyloid beta (A4) precursor protein-binding, family A, member 3
0	0	-0.0232883	0.913942	0	0.00897148	0.977496	0	0.0659714	0.496099	0	0.00947492	0.955582	0	29722	Apbb1	amyloid beta (A4) precursor protein-binding, family B, member 1 (Fe65)
0	0	-0.0700024	0.836935	0	0.00537468	0.988777	0	0.053976	0.747721	0	-0.0364072	0.800989	0	307171	Apbb1ip	amyloid beta (A4) precursor protein-binding, family B, member 1 interacting protein
2	2	0.423837	0.022249	0	0.185628	0.0560279	0	0.590316	0.00622921	1	0.364006	0.00484359	1	305338	Apbb2	amyloid beta (A4) precursor protein-binding, family B, member 2
0	0	-0.276296	0.484828	0	-0.0585218	0.791455	0	-0.0689289	0.679453	0	-0.0255517	0.913718	0	117026	Apbb3	amyloid beta (A4) precursor protein-binding, family B, member 3
0	0	-0.0816423	0.62189	0	-0.094943	0.512811	0	-0.11532	0.297947	0	-0.161073	0.31307	0	502317	Aplp1	amyloid beta (A4) precursor-like protein 1
0	0	0.0138824	0.959963	0	-0.116397	0.381056	0	0.00113069	0.99685	0	-0.0482029	0.710891	0	303396	Appbp2	amyloid beta precursor protein (cytoplasmic tail) binding protein 2
-3	-1	-0.695028	0.000826942	-1	-0.508897	0.033932	0	-0.89352	0.000709494	-1	-0.502739	0.00292087	-1	29339	Apcs	amyloid P component, serum
-1	-1	-0.023128	0.964571	0	-0.272275	0.503045	0	-0.734911	0.00837626	-1	-0.404342	0.151305	0	501146	Als2cr2	amyotrophic lateral sclerosis 2 (juvenile) chromosome region, candidate 2 (human)
0	0	-0.0475102	0.813184	0	0.0537929	0.75074	0	-0.0686416	0.663287	0	0.0370011	0.782539	0	316412	Als2cr4	amyotrophic lateral sclerosis 2 (juvenile) chromosome region, candidate 4
0	0	0.0660854	0.815725	0	0.00150223	0.997526	0	0.193578	0.399324	0	-0.233267	0.523268	0	363235	Als2	amyotrophic lateral sclerosis 2 (juvenile) homolog (human)
0	0	-0.059874	0.786094	0	-0.00137722	0.997321	0	0.0983509	0.406918	0	0.0441448	0.727028	0	286998	Anubl1	AN1, ubiquitin-like, homolog (Xenopus laevis)
0	0	-0.0611019	0.759333	0	0.0430853	0.804562	0	0.0644484	0.598061	0	0.046091	0.746483	0	311412	Anapc1	anaphase promoting complex subunit 1
0	0	-0.196659	0.324448	0	-0.0932421	0.5017	0	-0.19431	0.0735249	0	-0.0871032	0.559665	0	498030	Anapc11	anaphase promoting complex subunit 11 homolog (yeast)
0	0	0.00318821	0.991557	0	0.115703	0.399613	0	0.264431	0.0182101	0	0.257236	0.15286	0	296558	Anapc2	anaphase promoting complex subunit 2
0	0	-0.033597	0.942941	0	0.0306881	0.877504	0	0.0810175	0.807013	0	0.151841	0.323335	0	305420	Anapc4	anaphase promoting complex subunit 4
0	0	0.0585084	0.72793	0	0.0532829	0.691115	0	0.082669	0.539239	0	-0.0121927	0.938773	0	288671	Anapc5	anaphase-promoting complex subunit 5
0	0	0.273752	0.58259	0	0.215661	0.175275	0	0.184698	0.540346	0	0.026351	0.944073	0	680423	Aup1	ancient ubiquitous protein 1
0	0	-0.183948	0.600405	0	-0.0265804	0.941161	0	0.0102351	0.971413	0	0.12996	0.300415	0	24208	Ar	androgen receptor
0	0	0.000779928	0.993765	0	0.0187565	0.905088	0	0.000617098	0.997424	0	-0.0175744	0.884733	0	25030	Andpro	androgen regulated 20 kDa protein
0	0	0.323956	0.238026	0	0.192133	0.519272	0	0.0281524	0.96649	0	0.324184	0.532397	0	292486	Aig1	androgen-induced 1
0	0	0.150134	0.502064	0	0.0068863	0.992619	0	0.096827	0.774215	0	-0.261548	0.121271	0	305035	Angel2	angel homolog 2 (Drosophila)
0	0	0.0499006	0.849752	0	0.0256738	0.918431	0	0.216917	0.0395335	0	0.112823	0.616757	0	301512	Aamp	angio-associated, migratory cell protein
0	0	-0.00585352	0.977901	0	-0.0473716	0.727917	0	-0.116049	0.258123	0	-0.0313153	0.774758	0	89805	Angpt2	angiopoietin 2
0	0	-0.0271562	0.926976	0	-0.152755	0.144056	0	-0.157442	0.0577116	0	-0.114982	0.308107	0	171100	Angptl2	angiopoietin-like 2
0	0	-0.712715	0.477369	0	-1.47305	0.0104245	0	-0.837574	0.36726	0	-0.60561	0.356989	0	362850	Angptl4	angiopoietin-like 4
0	0	-0.0906783	0.5801	0	-0.0178177	0.971171	0	-0.00125036	0.996574	0	0.105251	0.434953	0	24310	Ace	angiotensin I converting enzyme (peptidyl-dipeptidase A) 1
0	0	-0.185919	0.613165	0	-0.470228	0.167824	0	-0.0499624	0.773327	0	0.0627891	0.822605	0	24180	Agtr1a	angiotensin II receptor, type 1a
0	0	-0.0396699	0.833622	0	-0.00407589	0.988777	0	-0.0244476	0.833675	0	0.0131154	0.926335	0	81638	Agtr1b	angiotensin II receptor, type 1b
0	0	-0.0890476	0.750078	0	-0.054829	0.79628	0	-0.0663669	0.65559	0	0.029734	0.893416	0	298646	Agtrap	angiotensin II receptor-associated protein
0	0	-0.00645684	0.987115	0	0.0861827	0.557484	0	0.178331	0.759546	0	0.0452464	0.848828	0	24179	Agt	angiotensinogen (serpin peptidase inhibitor, clade A, member 8)
0	0	-0.134219	0.594425	0	-0.259529	0.0826624	0	-0.217164	0.0725273	0	-0.43313	0.0781742	0	679725	Ankhd1-Eif4ebp3	Ankhd1-Eif4ebp3 fusion transcript
0	0	-0.188015	0.62189	0	-0.106809	0.683511	0	-0.261007	0.302712	0	-0.313757	0.0369704	0	114506	Ankh	ankylosis, progressive homolog (mouse)
0	0	-0.0217767	0.932622	0	0.0644367	0.661365	0	0.0567557	0.660358	0	0.0942335	0.436979	0	306570	Ank1	ankyrin 1, erythrocytic
0	0	-0.0126316	0.95876	0	0.0644602	0.54813	0	-0.0196768	0.873306	0	-0.0292805	0.828059	0	362036	Ank2	ankyrin 2, neuronal
0	0	-0.009377	0.961403	0	0.00373368	0.989719	0	0.0237782	0.873306	0	0.00840772	0.953896	0	361833	Ank3	ankyrin 3, epithelial
0	0	-0.081632	0.867096	0	-0.077992	0.642009	0	-0.154841	0.12828	0	-0.0276767	0.856619	0	297432	Abtb1	ankyrin repeat and BTB (POZ) domain containing 1
0	0	0.0575486	0.921523	0	-0.0557077	0.751514	0	-0.205742	0.187755	0	-0.165432	0.387121	0	171440	Abtb2	ankyrin repeat and BTB (POZ) domain containing 2
0	0	-0.0893383	0.707226	0	0.105988	0.41509	0	0.112952	0.495837	0	-0.122361	0.440373	0	303292	Ankfy1	ankyrin repeat and FYVE domain containing 1
0	0	0.114783	0.694873	0	-0.0682889	0.613062	0	0.0222576	0.894576	0	-0.0476144	0.79618	0	368062	Ankib1	ankyrin repeat and IBR domain containing 1
0	0	0.011199	0.967928	0	-0.0256506	0.890143	0	-0.0730762	0.626736	0	0.0169523	0.944073	0	503446	Asb12	ankyrin repeat and SOCS box-containing 12
0	0	0.124393	0.763626	0	-0.00708467	0.981411	0	0.022223	0.883295	0	0.0717957	0.503527	0	299266	Asb2	ankyrin repeat and SOCS box-containing 2
0	0	0.0728066	0.803131	0	0.0653612	0.734026	0	-0.0181517	0.894576	0	-0.013424	0.933408	0	296627	Asb6	ankyrin repeat and SOCS box-containing 6
0	0	-0.0183752	0.933443	0	0.0948782	0.409978	0	0.00531296	0.973028	0	0.00342649	0.986388	0	367785	Asb9	ankyrin repeat and SOCS box-containing 9
0	0	0.0978881	0.708235	0	0.0436025	0.883223	0	0.11162	0.586263	0	0.125172	0.333315	0	315287	Asb8	ankyrin repeat and SOCS box-containing protein 8
0	0	-0.124124	0.578964	0	0.00646033	0.988777	0	0.101078	0.48267	0	0.0701236	0.697677	0	302937	Anks3	ankyrin repeat and sterile alpha motif domain containing 3
0	0	-0.101634	0.616437	0	0.0387458	0.850837	0	0.070905	0.429767	0	0.0174872	0.92151	0	27064	Ankrd1	ankyrin repeat domain 1 (cardiac muscle)
0	0	-0.101738	0.627442	0	-0.00399787	0.989098	0	-0.153911	0.0792608	0	0.0268501	0.894862	0	361183	Ankrd10	ankyrin repeat domain 10
0	0	-0.0175713	0.97479	0	-0.288296	0.107134	0	-0.515648	0.0304584	0	-0.217056	0.0978518	0	309429	Ankrd15	ankyrin repeat domain 15
0	0	-0.0147176	0.95697	0	0.00389283	0.991956	0	0.0210495	0.925007	0	-0.112069	0.601954	0	289521	Ankrd17	ankyrin repeat domain 17
0	0	-0.0747287	0.801991	0	-0.10695	0.5223	0	-0.212532	0.178867	0	0.08213	0.691939	0	299639	Ankrd24	ankyrin repeat domain 24
0	0	-0.101265	0.820012	0	-0.202145	0.0749669	0	-0.170277	0.344029	0	-0.112045	0.356626	0	306264	Ankrd28	ankyrin repeat domain 28
0	0	0.0291908	0.922446	0	-0.151777	0.365665	0	0.00430014	0.98019	0	0.0610989	0.647438	0	361149	Ankrd37	ankyrin repeat domain 37
0	0	0.129601	0.764624	0	0.0209958	0.951049	0	0.235585	0.213813	0	-0.0397839	0.895006	0	690586	Ankrd40	ankyrin repeat domain 40
0	0	-0.000337037	0.99768	0	0.0067959	0.983716	0	0.0754895	0.478071	0	0.00915309	0.95827	0	293117	Ankrd42	ankyrin repeat domain 42
0	0	-0.0842914	0.75237	0	-0.0433191	0.83507	0	0.0531157	0.770529	0	0.0381119	0.861708	0	497903	Ankrd43	ankyrin repeat domain 43
-1	-1	-0.281578	0.112033	0	-0.241506	0.0587477	0	-0.44868	0.00754205	-1	-0.121879	0.305662	0	299982	Ankrd46	ankyrin repeat domain 46
0	0	-0.068363	0.733769	0	-0.122146	0.238789	0	-0.0656306	0.632735	0	-0.0472066	0.752801	0	362811	Ankrd52	ankyrin repeat domain 52
0	0	-0.0719254	0.734987	0	0.0758306	0.693531	0	-0.0516015	0.714401	0	0.0158621	0.926622	0	362957	Ankrd54	ankyrin repeat domain 54
0	0	0.0881732	0.602928	0	0.0603693	0.584063	0	0.00409264	0.978475	0	-0.0121372	0.924274	0	500430	Ankrd6	ankyrin repeat domain 6
0	0	-0.113086	0.631941	0	0.0593722	0.771684	0	0.109361	0.36627	0	0.000749406	0.997607	0	314457	Ankrd9	ankyrin repeat domain 9
0	0	-0.0378832	0.88608	0	0.0163379	0.938356	0	-0.0609649	0.633366	0	0.0287704	0.816132	0	170578	Asz1	ankyrin repeat, SAM and basic leucine zipper domain containing 1
0	0	-0.0379212	0.900697	0	0.0100986	0.974441	0	0.0483363	0.759985	0	0.00049501	0.999031	0	25380	Anxa1	annexin A1
-1	-1	-0.168421	0.581722	0	-0.106981	0.562207	0	-0.452648	0.00947275	-1	-0.228137	0.220293	0	290527	Anxa11	annexin A11
0	0	-0.187329	0.47688	0	0.0691806	0.782086	0	0.275134	0.137153	0	-0.115208	0.666288	0	56611	Anxa2	annexin A2
0	0	-0.109571	0.734987	0	0.0687319	0.766717	0	0.0741891	0.810764	0	0.0560928	0.867522	0	25291	Anxa3	annexin A3
0	0	0.0973775	0.788929	0	-0.0292282	0.864299	0	0.0287735	0.921692	0	0.121265	0.586774	0	79124	Anxa4	annexin A4
0	0	-0.316097	0.119306	0	-0.283564	0.133918	0	-0.034507	0.889651	0	-0.226484	0.433756	0	25673	Anxa5	annexin A5
0	0	0.187551	0.613007	0	0.232647	0.058175	0	-0.00595404	0.970986	0	0.282221	0.0401135	0	79125	Anxa6	annexin A6
0	0	0.157971	0.37345	0	-0.0463812	0.783984	0	0.0666041	0.565572	0	0.0501054	0.666519	0	155423	Anxa7	annexin A7
0	0	0.0548213	0.71085	0	-0.139293	0.298326	0	0.0564034	0.750264	0	0.0952551	0.571957	0	306283	Anxa8	annexin A8
0	0	-0.0128262	0.967385	0	0.0816494	0.705451	0	0.123374	0.298369	0	-0.0390659	0.89799	0	301111	Ano10	anoctamin 10
0	0	-0.00428966	0.980119	0	-0.0303553	0.847156	0	0.00106409	0.996574	0	0.0389438	0.785013	0	302032	Amn1	antagonist of mitotic exit network 1 homolog (S. cerevisiae)
0	0	0.016173	0.966577	0	-0.0957309	0.736295	0	-0.164972	0.213949	0	-0.0396118	0.92151	0	365872	Aph1a	anterior pharynx defective 1 homolog A (C. elegans)
0	0	-0.0645401	0.79718	0	-0.0406116	0.881987	0	0.059143	0.696467	0	0.0128266	0.953018	0	25378	Amh	anti-Mullerian hormone
0	0	-0.0165609	0.955353	0	0.0391575	0.865611	0	-0.0100066	0.959755	0	-0.0337191	0.853523	0	29530	Amhr2	anti-Mullerian hormone receptor, type II
0	0	0.01744	0.953455	0	-0.144503	0.169787	0	-0.111454	0.633366	0	-0.110614	0.168785	0	58961	Azin1	antizyme inhibitor 1
0	0	-0.0163732	0.966577	0	-0.00494279	0.991005	0	-0.00528727	0.975369	0	-0.0079596	0.975429	0	500244	Aak1	AP2 associated kinase 1
0	0	0.019901	0.954733	0	0.0897722	0.381066	0	0.0540215	0.683018	0	0.0678761	0.647526	0	295961	Apip	APAF1 interacting protein
0	0	-0.0504334	0.832093	0	-0.0118168	0.959403	0	-0.0399681	0.76439	0	0.0340488	0.833808	0	58812	Apln	apelin
0	0	0.0977917	0.836935	0	-0.0209029	0.923016	0	0.00643669	0.974166	0	0.0244246	0.911566	0	83518	Aplnr	apelin receptor
0	0	-0.00556943	0.984668	0	0.179136	0.395668	0	0.121817	0.687524	0	0.194065	0.166834	0	79116	Apex1	APEX nuclease (multifunctional DNA repair enzyme) 1
0	0	0.0216148	0.959677	0	-0.146061	0.288794	0	-0.291894	0.389778	0	-0.121369	0.475891	0	170912	A1cf	APOBEC1 complementation factor
0	0	-0.0652717	0.811615	0	0.115189	0.5017	0	0.108165	0.459604	0	0.144797	0.440373	0	295229	Apoa1bp	apolipoprotein A-I binding protein
0	0	-0.116877	0.534728	0	-0.0241981	0.888535	0	0.00262492	0.990648	0	-0.0378184	0.884946	0	25649	Apoa2	apolipoprotein A-II
0	0	-0.249915	0.373685	0	-0.216842	0.458777	0	-0.00517337	0.993184	0	-0.216467	0.431545	0	140638	Apoa5	apolipoprotein A-V
0	0	0.195423	0.533333	0	0.0269975	0.867664	0	-0.0722878	0.545758	0	-0.049799	0.835627	0	54225	Apob	apolipoprotein B (including Ag(x) antigen)
0	0	-0.0349473	0.905002	0	-0.0910605	0.520918	0	0.0484955	0.791822	0	0.0388567	0.856943	0	25383	Apobec1	apolipoprotein B mRNA editing enzyme, catalytic polypeptide 1
0	0	0.058993	0.9114	0	-0.0719233	0.677982	0	-0.0638589	0.803006	0	-0.175944	0.181556	0	301226	Apobec2	apolipoprotein B mRNA editing enzyme, catalytic polypeptide-like 2
0	0	-0.0959842	0.547795	0	-0.0383627	0.748987	0	-0.108048	0.177487	0	-0.147586	0.0895942	0	25292	Apoc1	apolipoprotein C-I
0	0	-0.210899	0.444015	0	-0.167018	0.328498	0	-0.0744831	0.633934	0	-0.125978	0.500842	0	680551	Apoc4	apolipoprotein C-IV
0	0	-0.0992603	0.50185	0	0.0242485	0.870308	0	-0.0492898	0.617947	0	-0.0804518	0.432271	0	25728	Apoe	apolipoprotein E
0	0	0.00179983	0.991068	0	-0.0283798	0.861143	0	-0.0593789	0.508527	0	0.0448973	0.657581	0	287774	Apoh	apolipoprotein H (beta-2-glycoprotein I)
0	0	-0.162691	0.750078	0	0.0043966	0.992507	0	0.138491	0.356973	0	-0.330567	0.0296523	0	503164	Apol9a	apolipoprotein L 9a
0	0	-0.180886	0.565732	0	-0.194699	0.355039	0	-0.210205	0.0930508	0	-0.096247	0.564381	0	55939	Apom	apolipoprotein M
0	0	0.102782	0.5545	0	0.095538	0.714235	0	0.0564969	0.700087	0	0.214342	0.0943937	0	317191	Apool	apolipoprotein O-like
0	0	-0.18212	0.445203	0	0.00496748	0.994419	0	-0.136881	0.235224	0	-0.0197562	0.951981	0	114512	Aatf	apoptosis antagonizing transcription factor
0	0	0.168759	0.228771	0	0.0536769	0.75067	0	0.143634	0.207328	0	0.0751732	0.612101	0	362170	Api5	apoptosis inhibitor 5
0	0	-0.0218689	0.925429	0	0.0345311	0.801526	0	0.0399136	0.754364	0	0.0169469	0.892757	0	690853	Aatk	apoptosis-associated tyrosine kinase
0	0	0.0965201	0.838882	0	-0.0132812	0.978009	0	-0.030737	0.908214	0	-0.0619009	0.547293	0	83533	Aifm1	apoptosis-inducing factor, mitochondrion-associated 1
0	0	-0.0744774	0.767639	0	0.0176721	0.961664	0	0.037168	0.871851	0	-0.0456381	0.795407	0	303786	Aifm3	apoptosis-inducing factor, mitochondrion-associated 3
0	0	0.222045	0.143151	0	0.0753906	0.653232	0	-0.00481699	0.98019	0	0.058635	0.836108	0	305884	Acin1	apoptotic chromatin condensation inducer 1
0	0	-0.014287	0.944397	0	-0.0504099	0.714987	0	-0.0959442	0.298902	0	-0.0516498	0.737698	0	78963	Apaf1	apoptotic peptidase activating factor 1
0	0	0.0021492	0.989739	0	0.0764683	0.636449	0	0.0712249	0.495837	0	0.0185098	0.915116	0	259271	Aptx	aprataxin
0	0	0.236677	0.707647	0	0.043822	0.836319	0	-0.0278203	0.887377	0	-0.0264802	0.884838	0	25240	Aqp1	aquaporin 1
0	0	0.00549563	0.98105	0	0.0467783	0.764812	0	-0.00833394	0.968466	0	-0.0833482	0.686924	0	25386	Aqp2	aquaporin 2 (collecting duct)
0	0	-0.027993	0.905002	0	0.0158986	0.926967	0	0.0146627	0.906563	0	0.0671479	0.562484	0	65133	Aqp3	aquaporin 3
0	0	-0.0543924	0.787795	0	0.0423257	0.778413	0	-0.000297911	0.999205	0	0.0494873	0.656711	0	25293	Aqp4	aquaporin 4
0	0	-0.0234539	0.938933	0	0.0294487	0.88333	0	0.00415858	0.987673	0	0.0387129	0.849927	0	25241	Aqp5	aquaporin 5
0	0	-0.137293	0.834378	0	0.00154582	0.997526	0	-0.299385	0.172402	0	-0.0594335	0.65238	0	29170	Aqp6	aquaporin 6, kidney specific
0	0	0.0455873	0.864489	0	-0.0189978	0.961664	0	0.00216675	0.990648	0	-0.0465072	0.860042	0	29171	Aqp7	aquaporin 7
0	0	0.558615	0.0736895	0	0.336186	0.476671	0	-0.0205632	0.971591	0	0.422092	0.0776855	0	29172	Aqp8	aquaporin 8
0	0	0.0378969	0.938933	0	-0.177501	0.504622	0	-0.0902951	0.585816	0	0.0265862	0.946086	0	65054	Aqp9	aquaporin 9
0	0	-0.0507337	0.926976	0	0.00949388	0.971854	0	-0.054585	0.813471	0	-0.0846362	0.553364	0	366163	Aqr	aquarius homolog (mouse)
0	0	-0.130168	0.62189	0	0.0705567	0.661923	0	-0.0338416	0.905301	0	-0.0126343	0.94914	0	81639	Alox15	arachidonate 15-lipoxygenase
0	0	-0.0127231	0.954998	0	0.0818517	0.557484	0	-0.0267297	0.847939	0	-0.0948102	0.362491	0	25290	Alox5	arachidonate 5-lipoxygenase
0	0	-0.0157807	0.950486	0	0.0530619	0.660872	0	0.0303584	0.865374	0	0.00588163	0.977055	0	29624	Alox5ap	arachidonate 5-lipoxygenase activating protein
0	0	0.00236689	0.988246	0	0.142264	0.2958	0	0.089385	0.29344	0	0.154193	0.109893	0	360650	Amz2	archaelysin family metallopeptidase 2
0	0	0.0579339	0.881543	0	0.303895	0.0301129	0	0.274962	0.163306	0	0.0320398	0.913718	0	300674	Arcn1	archain 1
0	0	-0.0865565	0.684583	0	0.0596549	0.784169	0	-0.0214041	0.892587	0	0.177701	0.414887	0	287443	Acap1	ArfGAP with coiled-coil, ankyrin repeat and PH domains 1
0	0	0.0367219	0.878353	0	0.127437	0.355039	0	0.025072	0.875792	0	-0.0348887	0.788509	0	171097	Adap1	ArfGAP with dual PH domains 1
0	0	-0.0886758	0.807494	0	-0.162084	0.652277	0	0.0684793	0.780119	0	-0.184151	0.541256	0	56826	Adap2	ArfGAP with dual PH domains 2
0	0	-0.0327113	0.870037	0	-0.00958418	0.975173	0	0.0132015	0.919544	0	-0.0145051	0.932535	0	65218	Agap2	ArfGAP with GTPase domain, ankyrin repeat and PH domain 2
0	0	0.0104397	0.964571	0	0.0261449	0.887276	0	-0.0134742	0.965728	0	0.0170281	0.943196	0	362300	Agap3	ArfGAP with GTPase domain, ankyrin repeat and PH domain 3
0	0	0.0887581	0.594425	0	-0.00746266	0.983526	0	0.0691635	0.537866	0	0.0229907	0.897723	0	314961	Asap1	ArfGAP with SH3 domain, ankyrin repeat and PH domain 1
0	0	-0.330069	0.270815	0	-0.402168	0.11979	0	-0.137734	0.54307	0	-0.448794	0.109893	0	114901	Argbp2	Arg/Abl-interacting protein ArgBP2
0	0	0.0268926	0.934462	0	-0.033436	0.842447	0	-0.0506797	0.780521	0	-0.0488215	0.79618	0	29215	Arg2	arginase type II
-1	-1	-0.439791	0.0331242	0	-0.387175	0.0315446	0	-1.05369	0.00344511	-1	-0.577491	0.0484017	0	29221	Arg1	arginase, liver
0	0	-0.00568632	0.980686	0	0.0601673	0.804562	0	0.159765	0.341088	0	0.0946764	0.547591	0	24221	Avp	arginine vasopressin
1	-1	0.867066	0.0801521	0	1.33829	0.00243987	1	1.42299	0.0177539	0	1.14943	0.0146509	0	25107	Avpr1a	arginine vasopressin receptor 1A
0	0	-0.0662422	0.761444	0	-0.107929	0.41451	0	-0.114208	0.246574	0	-0.0318691	0.818243	0	29462	Avpr1b	arginine vasopressin receptor 1B
0	0	-0.0167102	0.954998	0	-0.0702148	0.680324	0	0.00274257	0.99332	0	0.103761	0.264539	0	25108	Avpr2	arginine vasopressin receptor 2
0	0	-0.0582093	0.855853	0	-0.144798	0.691086	0	0.109892	0.272353	0	0.144067	0.503527	0	171386	Avpi1	arginine vasopressin-induced 1
0	0	-0.230598	0.224594	0	-0.01736	0.978993	0	0.100598	0.717709	0	-0.103551	0.546101	0	361956	Rsrc1	arginine/serine-rich coiled-coil 1
0	0	0.0654902	0.794625	0	0.0332951	0.840669	0	-0.0258427	0.907068	0	-0.0136688	0.939337	0	116665	Rere	arginine-glutamic acid dipeptide (RE) repeats
0	0	0.16585	0.727671	0	-0.0577226	0.897654	0	0.176171	0.495439	0	-0.184771	0.606825	0	315989	Armet	arginine-rich, mutated in early stage tumors
0	0	0.0523303	0.891699	0	-0.0853738	0.609764	0	-0.0411106	0.797173	0	-0.18212	0.366546	0	293526	Ate1	arginine-tRNA-protein transferase 1
0	0	-0.11499	0.803559	0	-0.0150075	0.971507	0	-0.314445	0.474272	0	0.0421538	0.947408	0	59085	Asl	argininosuccinate lyase
-2	-2	-0.436261	0.141803	0	-0.287813	0.067573	0	-0.750004	0.00145954	-1	-0.538712	0.00290526	-1	25698	Ass1	argininosuccinate synthetase 1
0	0	0.0174117	0.959963	0	0.110213	0.355567	0	0.214228	0.0405827	0	0.172641	0.349043	0	81761	Rnpep	arginyl aminopeptidase (aminopeptidase B)
0	0	-0.361864	0.0857795	0	0.0213674	0.971419	0	0.330452	0.0603469	0	-0.0266885	0.944494	0	287191	Rars	arginyl-tRNA synthetase
0	0	0.0402003	0.917336	0	-0.0982717	0.338027	0	0.0823897	0.359344	0	-0.101547	0.453141	0	316005	Arih2	ariadne homolog 2 (Drosophila)
0	0	0.249402	0.330833	0	0.0672306	0.737995	0	-0.00219242	0.991716	0	0.00497025	0.987923	0	300756	Arih1	ariadne ubiquitin-conjugating enzyme E2 binding protein homolog 1 (Drosophila)
0	0	-0.0295886	0.873339	0	0.00764845	0.975927	0	0.0210949	0.856344	0	0.0769729	0.461428	0	317268	Arx	aristaless related homeobox
0	0	-0.050564	0.893465	0	0.0840286	0.592415	0	-0.00402635	0.979991	0	0.0977326	0.373895	0	296758	Armc10	armadillo repeat containing 10
0	0	-0.0981465	0.551431	0	0.0754283	0.581128	0	0.0760901	0.666539	0	-0.0298836	0.849927	0	361653	Armc5	armadillo repeat containing 5
0	0	-0.0672893	0.815725	0	0.073149	0.599036	0	0.0639067	0.576405	0	0.153338	0.174059	0	306352	Armc6	armadillo repeat containing 6
0	0	-0.0625353	0.817482	0	-0.0530527	0.704138	0	-0.00973191	0.943505	0	-0.0124451	0.935734	0	367903	Armcx2	armadillo repeat containing, X-linked 2
0	0	0.050088	0.877725	0	0.184529	0.207962	0	0.380347	0.0742668	0	0.190198	0.16093	0	367902	Armcx3	armadillo repeat containing, X-linked 3
0	0	-0.0164933	0.952157	0	0.0357329	0.842447	0	0.152128	0.182228	0	-0.117252	0.54792	0	294010	Actr1a	ARP1 actin-related protein 1 homolog A, centractin alpha (yeast)
0	0	0.0858162	0.823246	0	-0.104882	0.582377	0	-0.138313	0.2292	0	0.0849471	0.398634	0	316333	Actr1b	ARP1 actin-related protein 1 homolog B (yeast)
0	0	0.226792	0.686759	0	-0.0896655	0.651662	0	-0.122908	0.782174	0	-0.0227329	0.926622	0	289820	Actr2	ARP2 actin-related protein 2 homolog (yeast)
0	0	0.0147204	0.967385	0	0.0946931	0.488288	0	0.0287485	0.898724	0	-0.108437	0.503527	0	81732	Actr3	ARP3 actin-related protein 3 homolog (yeast)
0	0	0.0303997	0.921479	0	0.0478152	0.771684	0	0.094485	0.527285	0	0.0467932	0.844502	0	362258	Actr5	ARP5 actin-related protein 5 homolog (yeast)
0	0	0.0147723	0.946504	0	-0.10395	0.309314	0	0.144402	0.205957	0	0.0820169	0.549867	0	314718	Actr6	ARP6 actin-related protein 6 homolog (yeast)
0	0	-0.00662271	0.980686	0	0.0243299	0.956717	0	-0.0464878	0.681541	0	0.0490859	0.764325	0	361107	Actr8	ARP8 actin-related protein 8 homolog (yeast)
0	0	-0.153529	0.291475	0	-0.00332235	0.994972	0	0.0453311	0.73503	0	0.0890114	0.548788	0	171107	Arr3	arrestin 3, retinal (X-arrestin)
0	0	-0.0373539	0.901225	0	-0.169254	0.328498	0	0.00774077	0.970986	0	0.0281048	0.914035	0	366001	Arrdc1	arrestin domain containing 1
0	0	-0.0326498	0.905002	0	0.00136046	0.997754	0	0.0484108	0.674122	0	-0.0367798	0.813286	0	25387	Arrb1	arrestin, beta 1
0	0	0.126454	0.449606	0	0.00978874	0.980493	0	0.0750958	0.665185	0	-0.131529	0.54938	0	288919	Asna1	arsA arsenite transporter, ATP-binding, homolog 1 (bacterial)
-1	-1	-0.548666	0.0807328	0	-0.458396	0.0119714	0	-0.718197	0.00792105	-1	-0.207673	0.208905	0	140925	As3mt	arsenic (+3 oxidation state) methyltransferase
0	0	-0.0837978	0.792791	0	0.129779	0.376377	0	-0.130869	0.466322	0	0.112668	0.389423	0	292097	Arv1	ARV1 homolog (S. cerevisiae)
1	1	0.321797	0.478993	0	0.297188	0.298326	0	0.648523	0.0768575	0	0.52126	0.0081011	1	25690	Ahr	aryl hydrocarbon receptor
0	0	-0.165646	0.616437	0	-0.0580881	0.840513	0	-0.166307	0.169812	0	-0.0351879	0.833788	0	25242	Arnt	aryl hydrocarbon receptor nuclear translocator
0	0	0.110498	0.66586	0	-0.0196462	0.926825	0	-0.0270366	0.863444	0	-0.119626	0.379869	0	25243	Arnt2	aryl hydrocarbon receptor nuclear translocator 2
0	0	0.0353812	0.933443	0	-0.0149595	0.961664	0	0.0618886	0.80093	0	-0.0680748	0.722001	0	29657	Arntl	aryl hydrocarbon receptor nuclear translocator-like
0	0	-0.200799	0.352132	0	0.0570423	0.723607	0	0.0484871	0.715703	0	0.0175371	0.924654	0	59110	Aipl1	aryl hydrocarbon receptor-interacting protein-like 1
0	0	-0.160269	0.7208	0	-0.242099	0.315512	0	-0.601306	0.0538153	0	-0.200971	0.537136	0	57300	Aadac	arylacetamide deacetylase (esterase)
0	0	-0.0182717	0.954733	0	0.107775	0.540631	0	0.0396719	0.758948	0	0.0066645	0.975751	0	25120	Aanat	arylalkylamine N-acetyltransferase
0	0	-0.0530942	0.856241	0	-0.0789878	0.653646	0	0.00672168	0.970827	0	-0.0341919	0.878698	0	282827	Aip	aryl-hydrocarbon receptor-interacting protein
0	0	0.194844	0.629718	0	0.160204	0.372909	0	0.305434	0.0197071	0	0.0455515	0.915857	0	25227	Arsb	arylsulfatase B
0	0	0.0923635	0.555545	0	0.137369	0.442848	0	0.155427	0.169361	0	0.23559	0.0404664	0	294408	Asf1a	ASF1 anti-silencing function 1 homolog A (S. cerevisiae)
0	0	-0.0572419	0.718192	0	-0.0283097	0.902864	0	-0.016444	0.926153	0	-0.0446652	0.760806	0	304648	Asf1b	ASF1 anti-silencing function 1 homolog B (S. cerevisiae)
0	0	-0.00938895	0.965757	0	0.0419029	0.796109	0	0.0373306	0.75245	0	-0.0502187	0.639787	0	290829	Ash2l	ash2 (absent, small, or homeotic)-like (Drosophila)
0	0	-0.0444994	0.901425	0	-0.322908	0.0347624	0	-0.210871	0.144478	0	-0.100378	0.711342	0	24210	Asgr1	asialoglycoprotein receptor 1
0	0	-0.18047	0.299255	0	-0.129956	0.503662	0	-0.229776	0.118323	0	-0.165744	0.426935	0	29403	Asgr2	asialoglycoprotein receptor 2
-3	-1	-1.57012	0.00557539	-1	-0.871361	0.0112928	0	-1.53167	0.000453383	-1	-1.13038	5.70227e-06	-1	246266	Aspg	asparaginase homolog (S. cerevisiae)
0	0	0.104298	0.578964	0	-0.0829318	0.436792	0	-0.137951	0.299507	0	0.00168038	0.994853	0	246307	Asrgl1	asparaginase like 1
0	0	0.213415	0.534576	0	0.147963	0.371683	0	0.0545191	0.602629	0	0.128688	0.217558	0	25612	Asns	asparagine synthetase
0	0	0.423455	0.110477	0	0.280186	0.355039	0	0.305848	0.216891	0	0.0390866	0.946418	0	299507	Asnsd1	asparagine synthetase domain containing 1
0	0	0.0602612	0.846071	0	0.142696	0.622766	0	0.102135	0.309963	0	-0.0283627	0.837116	0	360475	Alg1	asparagine-linked glycosylation 1, beta-1,4-mannosyltransferase homolog (S. cerevisiae)
0	0	-0.0292758	0.929596	0	0.0180204	0.96628	0	-0.0956477	0.384997	0	0.0242065	0.912141	0	245960	Alg10b	asparagine-linked glycosylation 10, alpha-1,2-glucosyltransferase homolog B (yeast)
0	0	0.0507479	0.931035	0	0.039388	0.878119	0	0.0183568	0.944675	0	0.0457002	0.818243	0	315212	Alg12	asparagine-linked glycosylation 12 homolog (yeast, alpha-1,6-mannosyltransferase)
0	0	0.0453617	0.927304	0	-0.0680692	0.551362	0	0.0556005	0.774319	0	0.0800765	0.763655	0	362031	Alg14	asparagine-linked glycosylation 14 homolog (S. cerevisiae)
0	0	-0.0404325	0.957305	0	-0.0149165	0.976111	0	-0.0971265	0.823605	0	0.0411696	0.943889	0	313231	Alg2	asparagine-linked glycosylation 2, alpha-1,3-mannosyltransferase homolog (S. cerevisiae)
0	0	0.0846369	0.750089	0	-0.0325309	0.88131	0	0.0689244	0.585816	0	0.164661	0.344452	0	293129	Alg8	asparagine-linked glycosylation 8, alpha-1,3-glucosyltransferase homolog (S. cerevisiae)
0	0	0.106728	0.785166	0	0.162242	0.385943	0	0.190608	0.359049	0	0.0181751	0.951981	0	291556	Nars	asparaginyl-tRNA synthetase
0	0	-0.182715	0.701705	0	-0.153869	0.328601	0	-0.10642	0.432002	0	-0.436816	0.129355	0	79251	Aspa	aspartoacylase
-3	-1	-0.893052	0.0658145	0	-0.863633	0.00426825	-1	-1.18536	6.76161e-05	-1	-0.83415	0.00053361	-1	293653	Acy3	aspartoacylase (aminocyclase) 3
0	0	-0.166528	0.434444	0	0.0807797	0.483638	0	-0.0774857	0.58176	0	-0.0755466	0.552261	0	301529	Dnpep	aspartyl aminopeptidase
0	0	0.0799144	0.826501	0	-0.0260725	0.895016	0	0.030354	0.824122	0	0.0637871	0.748454	0	290923	Aga	aspartylglucosaminidase
0	0	0.0818955	0.836935	0	-0.0775435	0.691086	0	-0.0402476	0.869465	0	0.112445	0.668768	0	116483	Dars	aspartyl-tRNA synthetase
0	0	-0.0682728	0.765321	0	0.0296236	0.917248	0	0.0819893	0.573825	0	0.146689	0.272131	0	304919	Dars2	aspartyl-tRNA synthetase 2 (mitochondrial)
0	0	-0.0521625	0.761589	0	-0.0235294	0.888254	0	0.0162768	0.902125	0	-0.0190226	0.884733	0	306805	Aspn	asporin
0	0	-0.00849767	0.97479	0	-0.0107044	0.96628	0	-0.00164764	0.996463	0	0.0281204	0.82587	0	304900	Astn1	astrotactin 1
0	0	0.0478259	0.90085	0	0.0155262	0.967513	0	-0.0406485	0.719865	0	-0.0197169	0.906902	0	297867	Arid1a	AT rich interactive domain 1A (SWI-like)
0	0	0.063645	0.765321	0	0.0130332	0.961664	0	-0.13318	0.445289	0	0.0132045	0.937702	0	366980	Arid2	AT rich interactive domain 2 (Arid-rfx like)
0	0	-0.0157022	0.961403	0	-0.0522265	0.760462	0	-0.153128	0.132613	0	0.0883051	0.344452	0	367092	Arid3b	AT rich interactive domain 3B (Bright like)
0	0	-0.0470962	0.860453	0	-0.0758525	0.545227	0	-0.0547719	0.825573	0	-0.0367221	0.816531	0	314205	Arid4a	AT rich interactive domain 4A (Rbp1 like)
0	0	0.0120662	0.966608	0	-0.0271277	0.941161	0	0.0622814	0.624654	0	-0.0371564	0.878698	0	84481	Arid4b	AT rich interactive domain 4B (Rbp1 like)
0	0	0.091919	0.625045	0	0.0178047	0.918164	0	-0.0229315	0.844089	0	0.0605804	0.593832	0	300711	Atm	ataxia telangiectasia mutated homolog (human)
0	0	-0.0012357	0.991906	0	-0.0630014	0.786332	0	0.0250091	0.863341	0	0.00481251	0.984437	0	362826	Atcay	ataxia, cerebellar, Cayman type
0	0	-0.0255233	0.92469	0	-0.153938	0.34545	0	-0.040003	0.834463	0	-0.0784391	0.601631	0	25049	Atxn1	ataxin 1
0	0	-0.0345716	0.922446	0	0.0362442	0.847737	0	0.208562	0.181018	0	0.146354	0.474879	0	170821	Atxn10	ataxin 10
0	0	0.0978844	0.83073	0	-0.106482	0.581583	0	0.0800085	0.715608	0	-0.00930792	0.975429	0	361649	Atxn2l	ataxin 2-like
0	0	-0.052997	0.823246	0	-0.166063	0.149232	0	-0.0558439	0.6659	0	0.135209	0.359058	0	60331	Atxn3	ataxin 3
0	0	-0.194113	0.149093	0	-0.122986	0.429855	0	-0.0225566	0.911519	0	-0.0819179	0.660508	0	361321	Atg12	ATG12 autophagy related 12 homolog (S. cerevisiae)
0	0	0.10731	0.617647	0	0.089478	0.549396	0	0.00784662	0.977222	0	0.0449521	0.822605	0	171415	Atg3	ATG3 autophagy related 3 homolog (S. cerevisiae)
0	0	-0.0608747	0.751498	0	-0.00482855	0.993887	0	-0.0962278	0.454392	0	-0.0655673	0.613888	0	316640	Atg4b	ATG4 autophagy related 4 homolog B (S. cerevisiae)
0	0	0.0327499	0.933581	0	0.0995129	0.626968	0	0.117025	0.48255	0	-0.0295113	0.86258	0	365601	Atg5	ATG5 autophagy related 5 homolog (S. cerevisiae)
0	0	0.451555	0.112033	0	0.340521	0.0876679	0	0.351304	0.137851	0	0.317154	0.0415553	0	500200	Atoh8	atonal homolog 8 (Drosophila)
0	0	-0.156037	0.780416	0	0.0358893	0.980189	0	0.0229629	0.98019	0	0.217754	0.801185	0	24159	Acly	ATP citrate lyase
0	0	0.0729838	0.861343	0	0.068538	0.7811	0	0.121057	0.569608	0	0.135964	0.428993	0	303190	Atpaf2	ATP synthase mitochondrial F1 complex assembly factor 2
0	0	0.0636257	0.878687	0	0.0775746	0.723777	0	0.0124794	0.948833	0	0.159849	0.090439	0	171375	Atp5f1	ATP synthase, H+ transporting, mitochondrial F0 complex, subunit B1
0	0	0.148395	0.254545	0	0.0841829	0.509141	0	0.0257914	0.84001	0	0.104791	0.389423	0	114630	Atp5g3	ATP synthase, H+ transporting, mitochondrial F0 complex, subunit C3 (subunit 9)
0	0	0.180717	0.707647	0	0.271277	0.0278773	0	0.227883	0.139958	0	0.259963	0.16093	0	140608	Atp5i	ATP synthase, H+ transporting, mitochondrial F0 complex, subunit E
0	0	0.19478	0.5484	0	0.193929	0.268275	0	0.265867	0.0723097	0	0.354962	0.0289319	0	300677	Atp5l	ATP synthase, H+ transporting, mitochondrial F0 complex, subunit G
0	0	-0.0228521	0.932622	0	-0.0340928	0.861926	0	-0.0471666	0.673884	0	0.0187051	0.894264	0	362749	Atp5s	ATP synthase, H+ transporting, mitochondrial F0 complex, subunit s (factor B)
0	0	0.148007	0.43737	0	0.123001	0.485797	0	0.156431	0.119352	0	0.238906	0.047124	0	65262	Atp5a1	ATP synthase, H+ transporting, mitochondrial F1 complex, alpha subunit 1, cardiac muscle
0	0	-0.0346764	0.946735	0	-0.0358768	0.874216	0	-0.0178379	0.936903	0	-0.0372052	0.858569	0	171374	Atp5b	ATP synthase, H+ transporting, mitochondrial F1 complex, beta polypeptide
0	0	0.119912	0.610325	0	0.0539859	0.704138	0	0.21597	0.113802	0	0.147534	0.144285	0	245965	Atp5d	ATP synthase, H+ transporting, mitochondrial F1 complex, delta subunit
0	0	0.055864	0.843445	0	0.262842	0.138985	0	0.119571	0.179062	0	0.125036	0.34553	0	245958	Atp5e	ATP synthase, H+ transporting, mitochondrial F1 complex, epsilon subunit
2	2	0.320736	0.0728272	0	0.391001	0.0105911	0	0.3867	0.00732656	1	0.422363	0.00141354	1	116550	Atp5c1	ATP synthase, H+ transporting, mitochondrial F1 complex, gamma polypeptide 1
0	0	0.0604241	0.906236	0	0.200052	0.20421	0	0.161339	0.483351	0	0.293267	0.0588247	0	192241	Atp5o	ATP synthase, H+ transporting, mitochondrial F1 complex, O subunit
0	0	0.0371087	0.847586	0	-0.0372106	0.874711	0	-0.13201	0.317451	0	-0.115682	0.378821	0	290986	Agtpbp1	ATP/GTP binding protein 1
0	0	0.00163451	0.991959	0	0.0901412	0.446971	0	0.118285	0.329613	0	0.0973389	0.398078	0	361520	Atp5sl	ATP5S-like
0	0	0.0527801	0.849752	0	0.055924	0.638439	0	0.0987057	0.406722	0	0.125269	0.51131	0	314993	Atad2	ATPase family, AAA domain containing 2
0	0	-0.0409632	0.921479	0	0.137782	0.4906	0	0.122221	0.290266	0	0.0408562	0.911566	0	298682	Atad3a	ATPase family, AAA domain containing 3A
0	0	-0.116308	0.649656	0	0.0657634	0.736975	0	0.22837	0.0867565	0	0.194515	0.181297	0	25392	Atpif1	ATPase inhibitory factor 1
0	0	0.106592	0.79361	0	0.100059	0.540631	0	0.0913584	0.410034	0	-0.0633515	0.758491	0	290673	Atp13a1	ATPase type 13A1
0	0	-0.0625971	0.82887	0	-0.0706448	0.562223	0	0.0904483	0.475019	0	0.0104971	0.968737	0	362645	Atp13a2	ATPase type 13A2
0	0	-0.0677753	0.62189	0	0.044382	0.693752	0	0.00932395	0.942013	0	0.0427282	0.736752	0	84396	Atp1b4	ATPase, (Na+)/K+ transporting, beta 4 polypeptide
0	0	-0.00156532	0.995968	0	-0.109732	0.747021	0	0.00797429	0.978475	0	-0.36651	0.128732	0	29693	Atp2a2	ATPase, Ca++ transporting, cardiac muscle, slow twitch 2
0	0	-0.0279807	0.952708	0	-0.0574607	0.829752	0	-0.172621	0.539239	0	-0.0660216	0.685703	0	29598	Atp2b1	ATPase, Ca++ transporting, plasma membrane 1
0	0	0.163701	0.502064	0	-0.0289904	0.918431	0	0.0796679	0.639917	0	0.0629954	0.743944	0	24215	Atp2b2	ATPase, Ca++ transporting, plasma membrane 2
0	0	-0.0801459	0.608745	0	-0.0430353	0.804562	0	-0.0518228	0.65531	0	-0.0339871	0.799948	0	29599	Atp2b3	ATPase, Ca++ transporting, plasma membrane 3
0	0	-0.0843703	0.62189	0	-0.00567531	0.984922	0	0.0247192	0.851388	0	0.0112495	0.940997	0	29600	Atp2b4	ATPase, Ca++ transporting, plasma membrane 4
0	0	-0.191126	0.314599	0	-0.0362411	0.794761	0	-0.144435	0.258512	0	-0.13165	0.207925	0	170699	Atp2c1	ATPase, Ca++ transporting, type 2C, member 1
0	0	0.0153361	0.959758	0	-0.00573961	0.983539	0	0.023381	0.892587	0	-0.0155161	0.904459	0	25391	Atp2a3	ATPase, Ca++ transporting, ubiquitous
0	0	0.105796	0.578964	0	0.158125	0.358556	0	0.085926	0.60554	0	0.164453	0.178652	0	291411	Atp9b	ATPase, class II, type 9B
0	0	-0.0385301	0.9114	0	0.00266558	0.996158	0	-0.106973	0.279989	0	0.0618423	0.714471	0	24941	Atp7a	ATPase, Cu++ transporting, alpha polypeptide
0	0	0.116752	0.578964	0	0.0451542	0.865457	0	-0.0733213	0.519915	0	0.0626921	0.601954	0	24218	Atp7b	ATPase, Cu++ transporting, beta polypeptide
0	0	0.0833375	0.682467	0	0.0346696	0.824902	0	0.0290529	0.894576	0	-0.0928549	0.689249	0	117596	Atp6v1b2	ATPase, H transporting, lysosomal V1 subunit B2
0	0	0.173782	0.47688	0	0.127977	0.562919	0	0.0764923	0.493036	0	0.10696	0.547591	0	116664	Atp6v1f	ATPase, H transporting, lysosomal V1 subunit F
0	0	0.087399	0.808499	0	0.0380758	0.877488	0	0.0670433	0.528358	0	0.21281	0.154265	0	298103	Atp6v1g1	ATPase, H transporting, lysosomal V1 subunit G1
0	0	-0.00587754	0.981905	0	-0.0665863	0.669228	0	0.0219679	0.869897	0	-0.0181044	0.94914	0	170667	Atp6v0c	ATPase, H+ transporting, lysosomal 16kDa, V0 subunit c
0	0	0.0503925	0.900697	0	-0.0412197	0.844736	0	0.105461	0.267095	0	0.0309505	0.843874	0	298451	Atp6v0b	ATPase, H+ transporting, lysosomal 21kDa, V0 subunit b
0	0	0.156646	0.537813	0	0.249134	0.0579932	0	0.20492	0.107204	0	0.0990358	0.392619	0	291969	Atp6v0d1	ATPase, H+ transporting, lysosomal 38kDa, V0 subunit d1
0	0	-0.0930775	0.842763	0	-0.15563	0.244536	0	-0.176411	0.137153	0	-0.0832049	0.496059	0	94170	Atp6v0e1	ATPase, H+ transporting, lysosomal 9kDa, V0 subunit e1
0	0	0.141765	0.667329	0	-0.0473304	0.87384	0	-0.0888464	0.563315	0	-0.011507	0.955582	0	83615	Atp6ap1	ATPase, H+ transporting, lysosomal accessory protein 1
0	0	0.340039	0.184843	0	0.0183003	0.967513	0	-0.148102	0.624502	0	-0.202643	0.236945	0	29757	Atp6v0a1	ATPase, H+ transporting, lysosomal V0 subunit A1
0	0	0.0920083	0.810683	0	0.147302	0.532719	0	0.0748205	0.64901	0	-0.109443	0.347418	0	685232	Atp6v1a	ATPase, H+ transporting, lysosomal V1 subunit A
0	0	0.0933097	0.715233	0	-0.0425014	0.890143	0	0.043043	0.7955	0	0.0169224	0.969735	0	299971	Atp6v1c1	ATPase, H+ transporting, lysosomal V1 subunit C1
0	0	0.107932	0.846691	0	0.183833	0.334761	0	0.230653	0.0581549	0	0.182917	0.19681	0	299159	Atp6v1d	ATPase, H+ transporting, lysosomal V1 subunit D
0	0	0.023384	0.938933	0	0.0187496	0.941161	0	0.0147149	0.942013	0	0.110161	0.459685	0	297566	Atp6v1e1	ATPase, H+ transporting, lysosomal V1 subunit E1
0	0	0.0097759	0.962341	0	-0.0639952	0.619028	0	-0.00810757	0.963156	0	0.00501702	0.977055	0	289407	Atp6v1g3	ATPase, H+ transporting, lysosomal V1 subunit G3
0	0	-0.166133	0.558661	0	-0.103658	0.41451	0	-0.0169988	0.909545	0	0.0153751	0.953324	0	24216	Atp4a	ATPase, H+/K+ exchanging, alpha polypeptide
0	0	-0.0278656	0.92314	0	0.111938	0.685972	0	0.0770453	0.639658	0	0.0281228	0.894192	0	24217	Atp4b	ATPase, H+/K+ exchanging, beta polypeptide
0	0	-0.0170906	0.959621	0	0.146447	0.340258	0	-0.0317419	0.899414	0	0.179951	0.24659	0	171028	Atp12a	ATPase, H+/K+ transporting, nongastric, alpha polypeptide
0	0	0.193618	0.445248	0	-0.0194093	0.955014	0	-0.156946	0.397045	0	-0.0888992	0.686912	0	24211	Atp1a1	ATPase, Na+/K+ transporting, alpha 1 polypeptide
0	0	-0.0339372	0.910339	0	-0.00824586	0.976888	0	0.000618025	0.998704	0	0.0750356	0.617334	0	24212	Atp1a2	ATPase, Na+/K+ transporting, alpha 2 polypeptide
0	0	0.0116678	0.967385	0	0.0438944	0.789646	0	0.0417994	0.780141	0	-0.0218161	0.904484	0	24213	Atp1a3	ATPase, Na+/K+ transporting, alpha 3 polypeptide
0	0	0.0349134	0.850697	0	-0.0246852	0.87384	0	0.0381906	0.684774	0	0.0191299	0.88115	0	29132	Atp1a4	ATPase, Na+/K+ transporting, alpha 4 polypeptide
0	0	0.0297041	0.97479	0	0.264046	0.47925	0	0.0830305	0.65398	0	-0.26413	0.108932	0	25650	Atp1b1	ATPase, Na+/K+ transporting, beta 1 polypeptide
0	0	-0.144557	0.67484	0	-0.0853622	0.644969	0	-0.0567416	0.522245	0	0.00354657	0.986388	0	24214	Atp1b2	ATPase, Na+/K+ transporting, beta 2 polypeptide
0	0	-0.0990112	0.767639	0	-0.00149335	0.996158	0	-0.0523268	0.819272	0	-0.0262703	0.889031	0	79248	Abca2	ATP-binding cassette, sub-family A (ABC1), member 2
0	0	-0.0189938	0.961356	0	0.0314832	0.941161	0	0.134844	0.399679	0	-0.0638322	0.672675	0	302973	Abca3	ATP-binding cassette, sub-family A (ABC1), member 3
-1	-1	-0.288551	0.102287	0	-0.0569305	0.665244	0	-0.505014	0.00750637	-1	-0.159927	0.0871616	0	170913	Abcb1a	ATP-binding cassette, sub-family B (MDR/TAP), member 1A
0	0	0.592965	0.19908	0	0.526802	0.126881	0	0.383894	0.131597	0	0.547145	0.086885	0	24891	Abcb4	ATP-binding cassette, sub-family B (MDR/TAP), member 4
0	0	0.141208	0.813081	0	-0.114328	0.62991	0	-0.0392148	0.840146	0	0.0250961	0.920233	0	140669	Abcb6	ATP-binding cassette, sub-family B (MDR/TAP), member 6
0	0	-0.252	0.229136	0	0.0054805	0.985671	0	-0.0738829	0.46233	0	-0.0940341	0.464028	0	63886	Abcb9	ATP-binding cassette, sub-family B (MDR/TAP), member 9
0	0	0.0540405	0.815725	0	-0.0731327	0.532146	0	0.0488084	0.705636	0	0.104756	0.462267	0	140668	Abcc3	ATP-binding cassette, sub-family C (CFTR/MRP), member 3
0	0	-0.0119538	0.96749	0	-0.0654535	0.66636	0	-0.0652302	0.653446	0	-0.00224425	0.992113	0	116721	Abcc5	ATP-binding cassette, sub-family C (CFTR/MRP), member 5
0	0	0.123462	0.672143	0	0.183657	0.27055	0	0.0495477	0.710344	0	0.262004	0.0277812	0	81642	Abcc6	ATP-binding cassette, sub-family C (CFTR/MRP), member 6
0	0	-0.216085	0.279331	0	-0.301291	0.181023	0	-0.0508987	0.85754	0	-0.163707	0.349043	0	25559	Abcc8	ATP-binding cassette, sub-family C (CFTR/MRP), member 8
0	0	-0.120937	0.478209	0	-0.0669494	0.748987	0	-0.144586	0.0988037	0	0.0240236	0.89955	0	25560	Abcc9	ATP-binding cassette, sub-family C (CFTR/MRP), member 9
0	0	-0.0212875	0.944821	0	0.128339	0.384027	0	-0.179297	0.0968246	0	-0.280788	0.0462029	0	363516	Abcd1	ATP-binding cassette, sub-family D (ALD), member 1
0	0	-0.0166991	0.938933	0	0.0245912	0.886759	0	0.121254	0.196832	0	-0.0162973	0.920233	0	84356	Abcd2	ATP-binding cassette, sub-family D (ALD), member 2
0	0	-0.474203	0.254545	0	-0.374761	0.0990386	0	-0.463839	0.0185966	0	-0.406359	0.0522264	0	25270	Abcd3	ATP-binding cassette, sub-family D (ALD), member 3
0	0	0.0844975	0.883205	0	0.125489	0.5223	0	0.177719	0.368508	0	0.0516729	0.849927	0	361390	Abce1	ATP-binding cassette, sub-family E (OABP), member 1
0	0	-0.01993	0.952838	0	0.0894637	0.673662	0	0.0430979	0.80248	0	-0.00603725	0.980107	0	85493	Abcf1	ATP-binding cassette, sub-family F (GCN20), member 1
0	0	0.0916474	0.596047	0	0.191456	0.13393	0	0.296691	0.0142402	0	0.153409	0.312915	0	287982	Abcf3	ATP-binding cassette, sub-family F (GCN20), member 3
0	0	-0.0696273	0.673543	0	-0.0747278	0.5713	0	0.0269045	0.885331	0	-0.103474	0.425417	0	85264	Abcg1	ATP-binding cassette, sub-family G (WHITE), member 1
0	0	-0.0331662	0.915661	0	-0.0889847	0.494943	0	-0.00763795	0.968466	0	-0.0287405	0.895006	0	300664	Abcg4	ATP-binding cassette, sub-family G (WHITE), member 4
0	0	-0.442726	0.689235	0	-0.0719648	0.677309	0	0.349665	0.291723	0	-0.459229	0.389423	0	114628	Abcg5	ATP-binding cassette, sub-family G (WHITE), member 5
0	0	-0.204257	0.656238	0	-0.0708364	0.75009	0	0.0584749	0.921445	0	-0.328138	0.475891	0	155192	Abcg8	ATP-binding cassette, sub-family G (WHITE), member 8
0	0	0.0254736	0.942325	0	0.00039447	0.999174	0	-0.0175671	0.945445	0	-0.0249285	0.940997	0	29515	Atn1	atrophin 1
0	0	-0.0598097	0.900697	0	-0.345282	0.0892192	0	-0.18869	0.306948	0	-0.368954	0.0758318	0	83526	Atrn	attractin
0	0	-0.150935	0.511987	0	-0.0690879	0.5848	0	-0.0244485	0.908965	0	-0.0803495	0.562221	0	307992	Atrnl1	attractin like 1
-1	-1	-0.100578	0.80283	0	-0.196433	0.0507742	0	-0.512942	0.00186241	-1	-0.178137	0.301525	0	84355	Atox1	ATX1 antioxidant protein 1 homolog (yeast)
0	0	0.0309301	0.942325	0	-0.0522923	0.753181	0	0.0350732	0.852728	0	0.120484	0.317946	0	361215	Auh	AU RNA binding protein/enoyl-coenzyme A hydratase
0	0	-0.0492607	0.847558	0	0.164804	0.0981093	0	0.00381084	0.986725	0	0.00898648	0.953896	0	261730	Aurka	aurora kinase A
0	0	0.150497	0.502064	0	0.0891495	0.560444	0	0.136249	0.371646	0	0.129244	0.522821	0	298687	Aurkaip1	aurora kinase A interacting protein 1
0	0	0.00719921	0.97817	0	0.0279019	0.870505	0	0.0767444	0.60554	0	0.0527344	0.83514	0	114592	Aurkb	aurora kinase B
0	0	-0.0972208	0.699169	0	0.145841	0.28747	0	-0.0226228	0.873306	0	0.0137541	0.933992	0	292554	Aurkc	aurora kinase C
0	0	0.0428224	0.917357	0	0.280511	0.026218	0	0.175518	0.262635	0	0.40401	0.0312209	0	688555	Atg10	autophagy-related 10 (S. cerevisiae)
0	0	-0.0580347	0.810683	0	-0.0544337	0.785387	0	-0.000268365	0.999205	0	-0.065386	0.743979	0	170909	Erg	avian erythroblastosis virus E-26 (v-ets) oncogene related
0	0	0.0376902	0.915661	0	-0.0140988	0.971171	0	-0.0620061	0.700041	0	-0.143787	0.399082	0	79257	Axin1	axin 1
0	0	0.452937	0.0516224	0	0.151504	0.291949	0	0.317139	0.140314	0	0.216129	0.40263	0	29134	Axin2	axin2
0	0	-0.094042	0.834071	0	0.191563	0.192596	0	0.241987	0.147745	0	0.155378	0.199068	0	287383	B9d1	B9 protein domain 1
0	0	0.0562607	0.895673	0	-0.288805	0.356991	0	-0.0823508	0.867716	0	-0.0606129	0.898705	0	60371	Birc2	baculoviral IAP repeat-containing 2
0	0	-0.0848647	0.843618	0	-0.0452014	0.87384	0	0.0546571	0.842536	0	0.0960633	0.514788	0	78971	Birc3	baculoviral IAP repeat-containing 3
0	0	-0.088081	0.659296	0	-0.076026	0.673019	0	0.0817803	0.610214	0	-0.0375177	0.89799	0	296468	Birc7	baculoviral IAP repeat-containing 7
0	0	-0.252606	0.445555	0	0.0314911	0.92582	0	0.0283724	0.941851	0	-0.0295167	0.923407	0	117542	Baiap2	BAI1-associated protein 2
0	0	-0.0998098	0.767639	0	-0.090887	0.651662	0	-0.0449805	0.872595	0	-0.0258065	0.902843	0	304282	Baiap2l1	BAI1-associated protein 2-like 1
2	2	0.309819	0.156454	0	0.209162	0.0601192	0	0.593859	0.00432772	1	0.72444	0.00148119	1	113948	Bbs2	Bardet-Biedl syndrome 2 homolog (human)
0	0	0.0754647	0.711202	0	-0.0501752	0.729679	0	0.0827817	0.511823	0	0.0779037	0.52419	0	315484	Bbs9	Bardet-Biedl syndrome 9
0	0	0.0154376	0.954733	0	0.00126967	0.998066	0	0.0196546	0.939492	0	0.0577479	0.693811	0	117232	Barhl1	BarH-like homeobox 1
0	0	-0.0265084	0.951783	0	-0.113174	0.522195	0	-0.0258993	0.857541	0	-0.0572455	0.701448	0	65050	Barhl2	BarH-like homeobox 2
0	0	0.0185062	0.955957	0	-0.0589683	0.738864	0	-0.179337	0.142688	0	-0.0596791	0.656711	0	78958	Bcam	basal cell adhesion molecule
0	0	-0.121515	0.631941	0	-0.0274043	0.940439	0	0.0214248	0.902693	0	0.0249586	0.926693	0	25334	Bhlha15	basic helix-loop-helix family, member a15
0	0	0.235118	0.822792	0	-0.556364	0.281027	0	-0.502345	0.24923	0	0.0874106	0.947408	0	79431	Bhlhe40	basic helix-loop-helix family, member e40
0	0	0.0331237	0.938933	0	-0.0221502	0.974725	0	-0.198614	0.0495988	0	0.00375832	0.990436	0	363232	Bzw1	basic leucine zipper and W2 domains 1
0	0	0.0856733	0.700547	0	0.0221404	0.925704	0	0.067497	0.497793	0	-0.0342981	0.848009	0	171439	Bzw2	basic leucine zipper and W2 domains 2
0	0	0.0193059	0.940063	0	-0.0299782	0.931567	0	0.125992	0.346225	0	-0.0582654	0.761417	0	60462	Batf3	basic leucine zipper transcription factor, ATF-like 3
0	0	-0.0350377	0.933443	0	-0.115106	0.24351	0	-0.0911748	0.619675	0	-0.124355	0.192537	0	25246	Bsg	basigin
0	0	0.0644974	0.716451	0	0.183817	0.101706	0	0.0753086	0.537866	0	0.0568506	0.784718	0	266609	Bles03	basophilic leukemia expressed protein BLES03
0	0	-0.0250241	0.929986	0	0.0402831	0.81784	0	-0.0141597	0.920959	0	0.00824795	0.968376	0	29138	Bsn	bassoon
0	0	-0.0337466	0.938933	0	0.0151328	0.959334	0	0.0866351	0.406918	0	0.0555753	0.784485	0	64027	Bspry	B-box and SPRY domain containing
0	0	0.0357393	0.936849	0	0.0265149	0.929001	0	0.0492736	0.754026	0	0.0229707	0.892757	0	363001	Bcdin3d	BCDIN3 domain containing
0	0	0.128037	0.682467	0	-0.00883521	0.981411	0	0.130164	0.238046	0	0.0645743	0.776245	0	83477	Bcl10	B-cell CLL/lymphoma 10
0	0	-0.0437602	0.874704	0	0.0682375	0.827517	0	-0.021373	0.936903	0	0.12025	0.383518	0	24224	Bcl2	B-cell CLL/lymphoma 2
0	0	0.141751	0.699638	0	-0.0714052	0.723777	0	-0.191683	0.152501	0	-0.352024	0.138838	0	368001	Bcl7b	B-cell CLL/lymphoma 7B
0	0	0.152325	0.731953	0	0.184345	0.241921	0	0.0894182	0.549401	0	0.0961406	0.520598	0	293514	Bcl7c	B-cell CLL/lymphoma 7C
0	0	-0.0197951	0.946504	0	-0.0391273	0.864163	0	-0.0081333	0.965506	0	-0.00273345	0.98851	0	170929	Bcl2a1d	B-cell leukemia/lymphoma 2 related protein A1d
0	0	-0.0701797	0.808378	0	-0.0501955	0.832904	0	-0.176329	0.136542	0	0.0606391	0.813084	0	298943	Bcap29	B-cell receptor-associated protein 29
0	0	0.0970382	0.576961	0	0.0842338	0.623117	0	0.0809407	0.590971	0	0.15046	0.149052	0	293852	Bcap31	B-cell receptor-associated protein 31
-1	-1	-0.515061	0.174227	0	-0.412026	0.134623	0	-0.813145	0.00621232	-1	-0.326739	0.290477	0	29618	Btg1	B-cell translocation gene 1, anti-proliferative
0	0	-0.033985	0.921344	0	0.1016	0.405669	0	0.388555	0.177487	0	0.085041	0.671431	0	29619	Btg2	B-cell translocation gene 2, anti-proliferative
0	0	0.000196465	0.999036	0	0.0176839	0.94336	0	-0.0379638	0.785942	0	0.0372761	0.808498	0	54230	Btg3	B-cell translocation gene 3
0	0	-0.17501	0.691787	0	-0.177837	0.730957	0	-0.106748	0.777229	0	-0.251388	0.668464	0	246142	Bmf	Bcl2 modifying factor
0	0	-0.113602	0.625045	0	0.114805	0.434822	0	0.147003	0.258512	0	0.139387	0.176414	0	140932	Bnip1	BCL2/adenovirus E1B 19kDa-interacting protein 1
0	0	-0.0952226	0.83073	0	-0.235588	0.11314	0	-0.185497	0.16882	0	-0.0435651	0.840311	0	300811	Bnip2	BCL2/adenovirus E1B interacting protein 2
0	0	-0.00478906	0.988793	0	-0.103613	0.63782	0	-0.119737	0.426987	0	-0.062886	0.671431	0	140923	Bnip3l	BCL2/adenovirus E1B interacting protein 3-like
0	0	0.0559645	0.909401	0	-0.122489	0.594032	0	0.0233909	0.920959	0	-0.0147936	0.948928	0	64639	Bad	Bcl2-antagonist of cell death
0	0	-0.0128002	0.961403	0	0.0497843	0.803078	0	0.0316805	0.810657	0	-0.0803785	0.562505	0	116502	Bak1	BCL2-antagonist/killer 1
0	0	-0.0915096	0.777152	0	0.0308939	0.883052	0	-0.0393943	0.819272	0	0.00324349	0.989593	0	297994	Bag1	BCL2-associated athanogene
0	0	0.264203	0.62189	0	0.163783	0.719075	0	0.26639	0.0735249	0	-0.325062	0.198492	0	293524	Bag3	Bcl2-associated athanogene 3
0	0	0.105925	0.511987	0	-0.0167598	0.961664	0	0.100934	0.350216	0	0.0444639	0.744119	0	366734	Bag5	BCL2-associated athanogene 5
0	0	0.0174155	0.952157	0	-0.147701	0.603376	0	-0.134882	0.339292	0	0.053223	0.818702	0	293017	Bclaf1	BCL2-associated transcription factor 1
0	0	0.0291093	0.910795	0	0.0661356	0.665757	0	-0.0497759	0.622993	0	0.0426145	0.696971	0	114496	Bik	BCL2-interacting killer (apoptosis-inducing)
0	0	-0.0774896	0.700149	0	0.0174005	0.961606	0	-0.0493469	0.749181	0	-0.0610794	0.592279	0	24888	Bcl2l1	Bcl2-like 1
0	0	-0.136845	0.706491	0	-0.0333372	0.940439	0	-0.0383321	0.871432	0	0.0290388	0.86833	0	114552	Bcl2l10	BCL2-like 10 (apoptosis facilitator)
0	0	0.0102171	0.957425	0	0.0687284	0.499885	0	0.0428844	0.690371	0	0.069891	0.397371	0	64547	Bcl2l11	BCL2-like 11 (apoptosis facilitator)
0	0	0.0812188	0.594143	0	0.0785429	0.732403	0	0.0817673	0.397121	0	0.0694643	0.576067	0	361567	Bcl2l12	BCL2-like 12 (proline rich)
0	0	-0.0381807	0.86975	0	-0.0108527	0.982342	0	0.071603	0.720696	0	-0.00620524	0.985278	0	312682	Bcl2l13	BCL2-like 13 (apoptosis facilitator)
0	0	-0.00955014	0.975738	0	-0.0667085	0.748795	0	0.0141533	0.959643	0	-0.114904	0.356227	0	60434	Bcl2l2	Bcl2-like 2
0	0	-0.0505	0.83073	0	0.0860177	0.518976	0	0.052232	0.610061	0	-0.0192618	0.89204	0	29884	Bok	BCL2-related ovarian killer
0	0	0.0481854	0.915562	0	0.0917171	0.436792	0	0.0812756	0.479292	0	0.116768	0.549867	0	301514	Bcs1l	BCS1-like (yeast)
0	0	0.0150003	0.954998	0	0.0427526	0.885775	0	0.0272898	0.879811	0	0.00992564	0.959537	0	25394	Bfsp1	beaded filament structural protein 1, filensin
0	0	0.0780428	0.62189	0	-0.0566025	0.712854	0	-0.0192197	0.896591	0	-0.0010809	0.995957	0	114558	Becn1	beclin 1, autophagy related
0	0	0.124043	0.77914	0	0.124947	0.486143	0	0.111384	0.483351	0	0.127358	0.439269	0	361722	Bscl2	Bernardinelli-Seip congenital lipodystrophy 2 homolog (human)
0	0	-0.00319138	0.984015	0	0.0293965	0.890178	0	0.0637935	0.550298	0	0.0448105	0.746606	0	689765	B3galtl	beta 1,3-galactosyltransferase-like
0	0	-0.0394007	0.895719	0	0.0060198	0.992619	0	-0.0247702	0.925264	0	-0.0272638	0.884733	0	117108	B3gat1	beta-1,3-glucuronyltransferase 1 (glucuronosyltransferase P)
0	0	0.00820719	0.965839	0	-0.0125011	0.956743	0	0.0209301	0.859182	0	0.00784879	0.955582	0	310508	B3galnt1	beta-1,3-N-acetylgalactosaminyltransferase 1
-2	-2	-0.87543	0.0647107	0	-0.594012	0.0482737	0	-0.946553	0.00432772	-1	-0.793083	0.00450465	-1	64828	B4galnt1	beta-1,4-N-acetyl-galactosaminyl transferase 1
0	0	-0.00414105	0.980532	0	0.096065	0.516916	0	0.0452266	0.756238	0	0.0540421	0.666288	0	309105	B4galnt4	beta-1,4-N-acetyl-galactosaminyl transferase 4
0	0	-0.0735419	0.79718	0	-0.164322	0.0924913	0	-0.123425	0.405722	0	-0.0879988	0.389284	0	24223	B2m	beta-2 microglobulin
0	0	0.140933	0.589273	0	0.186357	0.149437	0	0.0306699	0.873995	0	0.0869036	0.546101	0	114106	Bcmo1	beta-carotene 15,15'-monooxygenase 1
0	0	0.0295719	0.954998	0	0.0274224	0.93996	0	0.134121	0.353562	0	0.0690486	0.727028	0	64022	Btc	betacellulin
0	0	-0.476912	0.840076	0	0.160168	0.759688	0	-0.34451	0.483351	0	0.311563	0.83583	0	689064	LOC689064	beta-globin
0	0	0.0325593	0.936849	0	-0.0818606	0.760462	0	-0.0172837	0.937167	0	-0.0765653	0.695964	0	29392	Bace1	beta-site APP cleaving enzyme 1
0	0	-0.104598	0.655072	0	0.0531915	0.671263	0	0.0510413	0.822588	0	-0.0692238	0.707997	0	288227	Bace2	beta-site APP-cleaving enzyme 2
0	0	0.106325	0.614837	0	0.0228266	0.951049	0	0.332727	0.0128406	0	0.300491	0.127074	0	361765	Btrc	beta-transducin repeat containing
0	0	0.191379	0.381315	0	-0.015177	0.976888	0	-0.00301557	0.982368	0	0.033199	0.829435	0	64625	Bid	BH3 interacting domain death agonist
0	0	-0.038445	0.900697	0	0.00579973	0.984049	0	0.0147617	0.944204	0	-0.0258293	0.892757	0	306809	Bicd2	bicaudal D homolog 2 (Drosophila)
0	0	-0.0100008	0.98105	0	0.0391479	0.938458	0	0.0996411	0.702979	0	0.0666579	0.885793	0	304709	Bfar	bifunctional apoptosis regulator
0	0	-0.0286312	0.921523	0	-0.182924	0.454698	0	-0.107558	0.437998	0	-0.325383	0.0115091	0	25181	Bgn	biglycan
-1	-1	-0.171152	0.238026	0	-0.278031	0.0136006	0	-0.369629	0.00729573	-1	-0.325682	0.0127484	0	29725	Baat	bile acid Coenzyme A: amino acid N-acyltransferase (glycine N-choloyltransferase)
0	0	-0.210482	0.558927	0	-0.029507	0.899905	0	-0.0835081	0.716999	0	-0.0447118	0.803726	0	288785	Bloc1s1	biogenesis of lysosomal organelles complex-1, subunit 1
0	0	0.0312025	0.935628	0	-0.0525109	0.934121	0	0.0569855	0.775184	0	0.00286651	0.991479	0	293938	Bloc1s2	biogenesis of lysosomal organelles complex-1, subunit 2
0	0	-0.00183011	0.991906	0	0.164126	0.29834	0	0.180065	0.0489949	0	0.0412984	0.79618	0	287173	Bod1	biorientation of chromosomes in cell division 1
0	0	-0.299361	0.156866	0	-0.154636	0.383024	0	-0.327972	0.104766	0	0.078079	0.55428	0	361239	Bphl	biphenyl hydrolase-like (serine hydrolase)
0	0	-0.0480653	0.843445	0	-0.0756867	0.600512	0	0.0141236	0.939306	0	-0.102099	0.595697	0	360715	Boc	biregional cell adhesion molecule-related/down-regulated by oncogenes (Cdon) binding protein
0	0	0.135568	0.398434	0	-0.0476293	0.842447	0	-0.0138097	0.925308	0	0.0395736	0.724224	0	171113	Blcap	bladder cancer associated protein homolog (human)
0	0	0.0139355	0.95478	0	0.22454	0.105312	0	-0.0488471	0.768646	0	0.105466	0.666519	0	287552	Blmh	bleomycin hydrolase
0	0	0.0511843	0.882816	0	0.118288	0.557984	0	-0.236198	0.141927	0	0.0311375	0.92269	0	29631	Bet1	blocked early in transport 1 homolog (S. cerevisiae)
0	0	0.063876	0.895004	0	-0.00293225	0.996158	0	0.224647	0.155196	0	0.0297896	0.847951	0	54400	Bet1l	blocked early in transport 1 homolog (S. cerevisiae) like
0	0	-0.15288	0.617647	0	-0.114685	0.723777	0	-0.169513	0.433591	0	-0.151072	0.351496	0	307151	Bmi1	Bmi1 polycomb ring finger oncogene
0	0	0.00556048	0.980119	0	0.0742497	0.735702	0	0.699738	0.0110239	0	0.394858	0.122178	0	83837	Bambi	BMP and activin membrane-bound inhibitor, homolog (Xenopus laevis)
0	0	-0.0841192	0.731121	0	-0.0394824	0.861143	0	-0.142415	0.331699	0	0.000191538	0.999331	0	362426	Bms1	BMS1 homolog, ribosome assembly protein (yeast)
0	0	0.0186315	0.931117	0	0.0943099	0.62991	0	-0.0055312	0.977922	0	-0.0810073	0.389129	0	303970	Bbx	bobby sox homolog (Drosophila)
0	0	0.0135903	0.977538	0	-0.011459	0.972713	0	0.0278905	0.919544	0	0.0488473	0.781324	0	365875	Bola1	bolA homolog 1 (E. coli)
0	0	0.17775	0.430645	0	0.288163	0.0502881	0	0.454879	0.0282884	0	0.330502	0.0202963	0	297388	Bola3	bolA homolog 3 (E. coli)
0	0	-0.148342	0.272392	0	0.0739797	0.681361	0	0.00519836	0.977922	0	0.072464	0.73875	0	25295	Bglap	bone gamma-carboxyglutamate (gla) protein
0	0	-0.185645	0.560973	0	-0.0266656	0.926825	0	0.0130685	0.944286	0	-0.00463027	0.984437	0	81506	Bst1	bone marrow stromal cell antigen 1
0	0	0.107724	0.938933	0	0.184269	0.76218	0	0.0749831	0.873306	0	0.214827	0.672528	0	378947	Bst2	bone marrow stromal cell antigen 2
0	0	-0.0161401	0.958047	0	-0.202452	0.351424	0	-0.302642	0.0347611	0	-0.28694	0.0631089	0	83470	Bmp1	bone morphogenetic protein 1
0	0	0.0261113	0.939733	0	-0.0091442	0.973103	0	-0.0236356	0.919903	0	0.0169475	0.898595	0	59302	Bmp15	bone morphogenetic protein 15
0	0	-0.0376051	0.858091	0	-0.0283474	0.890468	0	-0.136703	0.12811	0	-0.0714055	0.573548	0	29373	Bmp2	bone morphogenetic protein 2
0	0	0.0131904	0.970343	0	-0.0789	0.656994	0	0.00389447	0.989569	0	-0.00548236	0.97978	0	25667	Bmp3	bone morphogenetic protein 3
0	0	-0.0232975	0.933443	0	-0.0206302	0.947033	0	-0.0576527	0.654988	0	0.0301784	0.949783	0	25296	Bmp4	bone morphogenetic protein 4
0	0	-0.0672106	0.736022	0	0.00846072	0.985671	0	0.0736212	0.517964	0	0.0133775	0.937224	0	85272	Bmp7	bone morphogenetic protein 7
0	0	-0.0754755	0.876636	0	-0.22366	0.27055	0	-0.107652	0.722328	0	-0.052835	0.91658	0	81507	Bmpr1a	bone morphogenetic protein receptor, type IA
0	0	0.0764422	0.846691	0	0.00946302	0.982342	0	-0.045744	0.780119	0	-0.129133	0.496059	0	140590	Bmpr2	bone morphogenetic protein receptor, type II (serine/threonine kinase)
0	0	0.0488929	0.885575	0	-0.0121501	0.975173	0	0.0542424	0.617671	0	-0.0605161	0.618038	0	81509	Bdkrb1	bradykinin receptor B1
0	0	-0.0894561	0.773943	0	0.0328485	0.876818	0	-0.0181634	0.931931	0	-0.0268907	0.896305	0	25245	Bdkrb2	bradykinin receptor B2
0	0	-0.0581518	0.767639	0	-0.0182753	0.951996	0	-0.0475926	0.869897	0	-0.142892	0.45869	0	64160	Basp1	brain abundant, membrane attached signal protein 1
0	0	0.0790787	0.765321	0	0.151104	0.240143	0	0.0915546	0.329613	0	0.063119	0.645503	0	140720	Baalc	brain and acute leukemia, cytoplasmic
4	0	0.705603	0.00116545	1	0.559955	0.00592686	1	0.651109	0.00564409	1	0.622149	0.000595434	1	362704	Bre	brain and reproductive organ-expressed protein
0	0	-0.00281979	0.989395	0	-0.0317624	0.88131	0	-0.0178713	0.926153	0	-0.0322502	0.801952	0	501625	Bex1	brain expressed gene 1
0	0	-0.0752591	0.781556	0	0.0620737	0.768284	0	0.0692646	0.583771	0	0.0475853	0.745993	0	501624	Bex4	brain expressed gene 4
0	0	-0.106303	0.691787	0	-0.0653804	0.636821	0	0.0502813	0.678545	0	0.1177	0.171894	0	311807	Bmyc	brain expressed myelocytomatosis oncogene
0	0	0.00643372	0.97479	0	-0.0483273	0.778081	0	-0.0286825	0.792965	0	-0.0583504	0.68339	0	315094	Brp16	brain protein 16
0	0	-0.12778	0.83073	0	-0.305567	0.028063	0	-0.137125	0.541518	0	-0.315004	0.224767	0	171087	Brp44l	brain protein 44-like
0	0	-0.17633	0.533333	0	-0.210065	0.138985	0	-0.270094	0.0284219	0	-0.319987	0.0163207	0	304284	Bri3	brain protein I3
0	0	0.0437991	0.909998	0	0.0529917	0.636316	0	0.125703	0.483351	0	0.119112	0.287754	0	79146	Begain	brain-enriched guanylate kinase-associated
0	0	-0.144804	0.279963	0	-0.122747	0.327274	0	-0.0784423	0.384997	0	0.0222196	0.91539	0	362931	Bai1	brain-specific angiogenesis inhibitor 1
0	0	-0.0113659	0.963099	0	-0.0125957	0.971171	0	0.0500841	0.682325	0	0.0716554	0.533161	0	29592	Bcat1	branched chain aminotransferase 1, cytosolic
0	0	-0.00270679	0.991458	0	0.0553733	0.837517	0	0.136152	0.212667	0	0.07307	0.685703	0	64203	Bcat2	branched chain aminotransferase 2, mitochondrial
0	0	0.104771	0.860453	0	-0.066446	0.778646	0	-0.262088	0.118323	0	-0.0285916	0.89204	0	29711	Bckdhb	branched chain keto acid dehydrogenase E1, beta polypeptide
0	0	0.0320835	0.912019	0	0.0123651	0.961507	0	-0.228316	0.179062	0	0.027666	0.860292	0	25244	Bckdha	branched chain ketoacid dehydrogenase E1, alpha polypeptide
0	0	-0.341199	0.210933	0	-0.348898	0.134623	0	-0.239243	0.227574	0	-0.256648	0.043518	0	29603	Bckdk	branched chain ketoacid dehydrogenase kinase
0	0	0.0595243	0.828068	0	0.0406977	0.7811	0	0.0915741	0.297401	0	-0.0344578	0.818243	0	64557	Bard1	BRCA1 associated RING domain 1
0	0	0.113991	0.629718	0	0.186816	0.232776	0	0.154772	0.264773	0	0.16186	0.331325	0	361666	Bccip	BRCA2 and CDKN1A interacting protein
0	0	0.170845	0.5484	0	0.0724301	0.575225	0	0.111509	0.645745	0	0.0118155	0.948918	0	309696	Bcr	breakpoint cluster region
1	1	0.313607	0.0968914	0	0.255117	0.174223	0	0.371341	0.00564326	1	0.13499	0.518327	0	497672	Brca1	breast cancer 1
0	0	0.028576	0.938933	0	-0.0407614	0.804151	0	0.0404995	0.8383	0	-0.0223123	0.875939	0	360254	Brca2	breast cancer 2
1	1	0.140311	0.664562	0	0.236784	0.207108	0	0.437553	0.00719129	1	0.114491	0.378448	0	25414	Bcar1	breast cancer anti-estrogen resistance 1
0	0	0.152469	0.5801	0	-0.0133836	0.971498	0	0.0912509	0.57395	0	0.0925393	0.672856	0	310838	Bcar3	breast cancer anti-estrogen resistance 3
0	0	0.0383645	0.940063	0	0.104039	0.594032	0	-0.0776085	0.532609	0	0.00572063	0.984094	0	293668	Brms1	breast cancer metastasis-suppressor 1
0	0	-0.11665	0.450284	0	-0.0903612	0.629142	0	-0.130175	0.285333	0	0.0386424	0.764325	0	299053	Brms1l	breast cancer metastasis-suppressor 1-like
0	0	-0.0130201	0.962015	0	-0.00521464	0.988777	0	-0.078463	0.739537	0	0.131034	0.221213	0	246755	Bcas1	breast carcinoma amplified sequence 1
0	0	0.150061	0.62189	0	0.0794814	0.733961	0	0.106024	0.652022	0	0.255226	0.153671	0	295334	Bcas2	breast carcinoma amplified sequence 2
0	0	0.0707811	0.640932	0	-0.0063312	0.984049	0	0.050214	0.638874	0	0.0725036	0.621201	0	363662	Bcas3	breast carcinoma amplified sequence 3
0	0	-0.0322959	0.917357	0	0.026165	0.890178	0	-0.0488106	0.725077	0	-0.0503731	0.669918	0	25393	Bcan	brevican
0	0	-0.0824604	0.688267	0	0.00500426	0.988777	0	0.100923	0.309963	0	0.044253	0.738467	0	306542	Brf2	BRF2, subunit of RNA polymerase III transcription initiation factor, BRF1-like
0	0	-0.0524854	0.836935	0	-0.116985	0.35229	0	0.205113	0.0594375	0	0.0384175	0.833808	0	117028	Bin1	bridging integrator 1
0	0	-0.0573563	0.774453	0	0.00155015	0.996158	0	0.053725	0.633527	0	0.0562325	0.631368	0	366988	Bin2	bridging integrator 2
0	0	-0.0459801	0.83073	0	-0.0185609	0.926825	0	0.00466835	0.981102	0	0.110723	0.238717	0	361065	Bin3	bridging integrator 3
0	0	-0.0433292	0.913142	0	0.0491409	0.88131	0	0.0928554	0.563559	0	0.0860794	0.833808	0	294799	Bxdc2	brix domain containing 2
0	0	-0.00239932	0.988259	0	0.0068557	0.987147	0	-0.00311307	0.988459	0	-0.0569578	0.737698	0	362194	Bahd1	bromo adjacent homology domain containing 1
0	0	0.0588934	0.807494	0	-0.126259	0.402423	0	0.218538	0.171609	0	0.157923	0.318638	0	314126	Baz1a	bromodomain adjacent to zinc finger domain, 1A
0	0	0.053619	0.808596	0	0.00575434	0.988777	0	0.0552956	0.598045	0	0.0667964	0.649871	0	368002	Baz1b	bromodomain adjacent to zinc finger domain, 1B
0	0	-0.0397706	0.855853	0	-0.0204352	0.893916	0	-0.0807196	0.372472	0	0.0412551	0.723612	0	317627	Baz2b	bromodomain adjacent to zinc finger domain, 2B
0	0	-0.0730855	0.686243	0	-0.0837649	0.452226	0	0.0487769	0.743916	0	0.0185656	0.914334	0	679713	Brpf1	bromodomain and PHD finger containing, 1
0	0	0.032151	0.944907	0	0.143418	0.366205	0	-0.0261159	0.916204	0	0.061925	0.743979	0	309016	Brwd2	bromodomain and WD repeat domain containing 2
0	0	0.21672	0.346257	0	-0.0027136	0.997321	0	0.128066	0.404592	0	0.0751595	0.444947	0	294276	Brd2	bromodomain containing 2
0	0	-0.0104778	0.964712	0	-0.0648681	0.654489	0	-0.125238	0.297648	0	-0.203606	0.121271	0	362092	Brd3	bromodomain containing 3
0	0	-0.0653147	0.681576	0	-0.0912038	0.512811	0	-0.0866962	0.492127	0	-0.177879	0.114329	0	362844	Brd4	bromodomain containing 4
0	0	0.109189	0.656449	0	0.0307323	0.881096	0	-0.0352977	0.823605	0	0.00441243	0.984437	0	361374	Brd7	bromodomain containing 7
0	0	0.100587	0.62189	0	0.0458272	0.847737	0	0.101377	0.466832	0	0.149519	0.285056	0	291691	Brd8	bromodomain containing 8
0	0	0.0431336	0.886581	0	-0.0497325	0.810326	0	0.0990422	0.423793	0	0.0199406	0.922822	0	368042	Btaf1	BTAF1 RNA polymerase II, B-TFIID transcription factor-associated, (Mot1 homolog, S. cerevisiae)
0	0	0.14299	0.691787	0	-0.138134	0.56965	0	-0.0867992	0.691059	0	-0.0137287	0.956166	0	293060	Btbd1	BTB (POZ) domain containing 1
0	0	-0.12827	0.616977	0	-0.0814249	0.597266	0	0.0819695	0.564742	0	-0.0155667	0.958359	0	308890	Btbd10	BTB (POZ) domain containing 10
0	0	-0.121991	0.765321	0	0.0646292	0.734026	0	-0.0363166	0.869897	0	-0.0980846	0.458762	0	500793	Btbd2	BTB (POZ) domain containing 2
0	0	0.0526517	0.819077	0	-0.117229	0.393413	0	0.0925775	0.376708	0	0.059374	0.701382	0	690367	Btbd6	BTB (POZ) domain containing 6
0	0	0.110604	0.666874	0	-0.0166251	0.971171	0	-0.130897	0.338909	0	-0.0386278	0.834179	0	300687	Bud13	BUD13 homolog (S. cerevisiae)
0	0	0.141091	0.627893	0	0.186828	0.351038	0	0.245712	0.125155	0	0.230487	0.10171	0	89819	Bud31	BUD31 homolog (yeast)
0	0	0.0445985	0.9114	0	0.130434	0.383024	0	-0.0640653	0.534021	0	0.0286075	0.875295	0	171576	Bub1b	budding uninhibited by benzimidazoles 1 homolog, beta (S. cerevisiae)
0	0	-0.0215541	0.950332	0	0.115167	0.463576	0	0.0907396	0.40425	0	0.142124	0.0996353	0	361662	Bub3	budding uninhibited by benzimidazoles 3 homolog (S. cerevisiae)
0	0	-0.139661	0.691639	0	-0.181863	0.481399	0	-0.15947	0.455795	0	-0.0110291	0.977055	0	64564	Bbox1	butyrobetaine (gamma), 2-oxoglutarate dioxygenase (gamma-butyrobetaine hydroxylase) 1
0	0	-0.00206452	0.991458	0	0.0172777	0.938058	0	-0.0117038	0.927229	0	-0.00397805	0.985469	0	65036	Bche	butyrylcholinesterase
0	0	0.122246	0.828068	0	-0.201268	0.441736	0	-0.141713	0.640618	0	-0.0811049	0.541256	0	302499	C1galt1c1	C1GALT1-specific chaperone 1
0	0	-0.0270735	0.921344	0	-0.0736211	0.56181	0	-0.00575218	0.974313	0	-0.0542678	0.618778	0	303701	C1qtnf1	C1q and tumor necrosis factor related protein 1
0	0	-0.0555729	0.761589	0	0.0593611	0.688691	0	0.00891618	0.948086	0	-0.00711623	0.958359	0	311184	C1qtnf4	C1q and tumor necrosis factor related protein 4
0	0	-0.0799996	0.699169	0	0.0353847	0.848966	0	-0.000303195	0.999141	0	-0.0313834	0.878816	0	315598	C1qtnf5	C1q and tumor necrosis factor related protein 5
0	0	-0.0830695	0.731953	0	0.0910924	0.778646	0	-0.0432331	0.902693	0	-0.00678321	0.977055	0	315114	C1qtnf6	C1q and tumor necrosis factor related protein 6
0	0	-0.0673987	0.879777	0	0.0484033	0.69606	0	-0.0925882	0.714401	0	0.0515678	0.664151	0	26989	Cadps	Ca++-dependent secretion activator
0	0	-0.304189	0.216649	0	-0.15648	0.310749	0	-0.137932	0.130734	0	-0.211311	0.0583319	0	312166	Cadps2	Ca++-dependent secretion activator 2
0	0	-0.106977	0.640932	0	-0.149499	0.14323	0	-0.229596	0.0335157	0	-0.17247	0.179465	0	311860	Abl1	c-abl oncogene 1, receptor tyrosine kinase
0	0	-0.0514684	0.919315	0	-0.364804	0.290387	0	-0.605976	0.0184573	0	-0.219132	0.433251	0	83502	Cdh1	cadherin 1
0	0	-0.0204413	0.922374	0	-0.031048	0.810856	0	0.0192224	0.899202	0	0.00555251	0.975751	0	84407	Cdh11	cadherin 11
0	0	0.0242514	0.922446	0	0.0999836	0.300964	0	0.00549258	0.974166	0	0.0380692	0.731945	0	192248	Cdh13	cadherin 13
0	0	0.0276183	0.921344	0	0.0551173	0.807491	0	-0.0281724	0.862796	0	-0.05259	0.657581	0	307614	Cdh16	cadherin 16
0	0	-0.197894	0.905002	0	-0.0605019	0.938356	0	-0.0353728	0.924048	0	-0.469577	0.548623	0	117048	Cdh17	cadherin 17
-1	-1	0.043972	0.910795	0	-0.318293	0.0534743	0	-0.444191	0.000794356	-1	-0.340321	0.0390761	0	83501	Cdh2	cadherin 2
0	0	-0.0913657	0.664288	0	0.020555	0.963901	0	-0.013657	0.932771	0	-0.0198954	0.918099	0	114102	Cdh23	cadherin 23 (otocadherin)
0	0	-0.0668442	0.751498	0	0.0129776	0.97538	0	0.0331618	0.865898	0	0.00744901	0.972912	0	116777	Cdh3	cadherin 3, type 1, P-cadherin (placental)
0	0	-0.130437	0.562469	0	-0.0267287	0.900918	0	0.0573174	0.768961	0	0.0273753	0.882875	0	307618	Cdh5	cadherin 5
0	0	-0.0559549	0.751968	0	-0.0651594	0.665981	0	-0.0578864	0.587982	0	-0.0218109	0.918021	0	25409	Cdh6	cadherin 6
0	0	2.26662e-05	0.999944	0	0.0815198	0.494973	0	-0.0112784	0.954999	0	0.00993792	0.953816	0	300128	Celsr1	cadherin, EGF LAG seven-pass G-type receptor 1 (flamingo homolog, Drosophila)
0	0	-0.0353006	0.90027	0	-0.0176484	0.938356	0	-0.0175624	0.915455	0	0.0382472	0.77208	0	83465	Celsr2	cadherin, EGF LAG seven-pass G-type receptor 2 (flamingo homolog, Drosophila)
0	0	0.109885	0.622197	0	0.167444	0.30792	0	0.12484	0.378981	0	0.0596322	0.737294	0	83466	Celsr3	cadherin, EGF LAG seven-pass G-type receptor 3 (flamingo homolog, Drosophila)
0	0	-0.0276145	0.939053	0	-0.0148504	0.941161	0	0.0264797	0.867848	0	-0.00890618	0.954442	0	83839	Calb1	calbindin 1
0	0	-0.115252	0.588049	0	-0.03859	0.847737	0	-0.0183256	0.937685	0	0.0751018	0.631336	0	117059	Calb2	calbindin 2
0	0	-0.0860633	0.740609	0	0.0490045	0.86523	0	0.0992111	0.44365	0	0.133058	0.285502	0	94165	Cabin1	calcineurin binding protein 1
0	0	-0.237794	0.299255	0	-0.156856	0.31103	0	-0.220508	0.174763	0	-0.0713984	0.744119	0	302890	Cpped1	calcineurin-like phosphoesterase domain containing 1
0	0	-0.0385551	0.930745	0	0.0598725	0.824022	0	-0.0741991	0.602728	0	-0.0570144	0.756864	0	114205	Crcp	calcitonin gene-related peptide-receptor component protein
0	0	-0.104205	0.562469	0	-0.0124657	0.971171	0	0.079885	0.538609	0	-0.024634	0.848975	0	116506	Calcr	calcitonin receptor
0	0	0.0800193	0.666874	0	-0.130837	0.380755	0	-0.120206	0.419128	0	0.0438526	0.770105	0	25029	Calcrl	calcitonin receptor-like
0	0	-0.0128283	0.945729	0	-0.0164818	0.935238	0	0.0503487	0.609078	0	0.0515737	0.641766	0	24241	Calca	calcitonin/calcitonin-related polypeptide, alpha
0	0	-0.0395953	0.943143	0	0.0647467	0.800561	0	0.0897629	0.653446	0	0.133963	0.368942	0	171519	Calcb	calcitonin-related polypeptide, beta
0	0	0.031012	0.910339	0	-0.0119171	0.976336	0	0.0505621	0.840236	0	0.00695438	0.986267	0	246272	Cant1	calcium activated nucleotidase 1
0	0	0.0681478	0.890529	0	0.11183	0.609897	0	0.21395	0.151857	0	0.211396	0.268844	0	81823	Cib1	calcium and integrin binding 1 (calmyrin)
0	0	-0.152378	0.731693	0	-0.261321	0.489844	0	-0.0655924	0.593552	0	0.026606	0.940349	0	300719	Cib2	calcium and integrin binding family member 2
0	0	0.0894955	0.826484	0	-0.0680047	0.823011	0	-0.0658891	0.715703	0	0.00328909	0.990602	0	246047	Calcoco1	calcium binding and coiled coil domain 1
0	0	-0.150964	0.523604	0	0.00657191	0.993887	0	-0.140332	0.168588	0	-0.100821	0.366978	0	171051	Cabp1	calcium binding protein 1
0	0	0.0917672	0.801991	0	0.0138307	0.956182	0	0.0707692	0.600818	0	-0.0506318	0.791806	0	301574	Cab39	calcium binding protein 39
0	0	0.0534989	0.919269	0	-0.040096	0.785089	0	-0.112112	0.606328	0	0.0322048	0.859086	0	25399	Cacna2d1	calcium channel, voltage-dependent, alpha2/delta subunit 1
0	0	-0.0896366	0.625045	0	-0.10429	0.540631	0	-0.09163	0.453889	0	0.0413841	0.727028	0	50688	Cacnb1	calcium channel, voltage-dependent, beta 1 subunit
0	0	0.0261457	0.931117	0	0.0494017	0.680909	0	-0.0424274	0.726592	0	0.00191798	0.990336	0	116600	Cacnb2	calcium channel, voltage-dependent, beta 2 subunit
0	0	-0.0145854	0.95286	0	-0.0794482	0.557484	0	0.0291198	0.873172	0	-0.131726	0.190761	0	25297	Cacnb3	calcium channel, voltage-dependent, beta 3 subunit
0	0	0.0354322	0.864167	0	0.0544362	0.643707	0	-0.0448781	0.696823	0	-0.115129	0.282035	0	58942	Cacnb4	calcium channel, voltage-dependent, beta 4 subunit
0	0	-0.0941051	0.805534	0	0.0356443	0.895276	0	0.014647	0.920257	0	-0.0224034	0.859198	0	29658	Cacng1	calcium channel, voltage-dependent, gamma subunit 1
0	0	0.0276362	0.947856	0	0.0276824	0.883821	0	0.0651829	0.792571	0	-0.0177362	0.958359	0	84347	Cacng2	calcium channel, voltage-dependent, gamma subunit 2
0	0	-0.11172	0.450131	0	0.00451771	0.992619	0	-0.0087855	0.954745	0	-0.111493	0.353076	0	140724	Cacng3	calcium channel, voltage-dependent, gamma subunit 3
0	0	0.0416365	0.846691	0	-0.0743849	0.592415	0	0.0517937	0.637151	0	-0.0612267	0.774282	0	140725	Cacng4	calcium channel, voltage-dependent, gamma subunit 4
0	0	-0.0105119	0.961403	0	0.0439468	0.830023	0	-0.0172685	0.926153	0	-0.00695634	0.966559	0	140726	Cacng5	calcium channel, voltage-dependent, gamma subunit 5
0	0	-0.0542663	0.816928	0	-0.078517	0.52078	0	-0.0432959	0.8055	0	0.0215836	0.894605	0	140727	Cacng6	calcium channel, voltage-dependent, gamma subunit 6
0	0	-0.02513	0.950454	0	-0.0467954	0.761925	0	0.032109	0.783447	0	0.0696181	0.6643	0	140728	Cacng7	calcium channel, voltage-dependent, gamma subunit 7
0	0	-0.124402	0.446206	0	0.0686284	0.609917	0	-0.031363	0.754364	0	0.0371077	0.837888	0	140729	Cacng8	calcium channel, voltage-dependent, gamma subunit 8
0	0	-0.0442266	0.815725	0	-0.00810628	0.971537	0	-0.035329	0.754808	0	-0.0316471	0.805659	0	24239	Cacna1c	calcium channel, voltage-dependent, L type, alpha 1C subunit
0	0	0.0893228	0.629718	0	-0.0519207	0.764912	0	-0.0035711	0.985446	0	0.0686442	0.746606	0	29716	Cacna1d	calcium channel, voltage-dependent, L type, alpha 1D subunit
0	0	0.161096	0.384912	0	0.0922475	0.556526	0	0.0684961	0.653032	0	0.0318032	0.832748	0	114493	Cacna1f	calcium channel, voltage-dependent, L type, alpha 1F subunit
0	0	-0.0966377	0.708235	0	0.013694	0.961664	0	0.051605	0.706121	0	-0.00985056	0.95426	0	257648	Cacna1b	calcium channel, voltage-dependent, N type, alpha 1B subunit
0	0	-0.0308975	0.884129	0	0.0152392	0.948817	0	0.0123949	0.929179	0	0.0199097	0.89204	0	25398	Cacna1a	calcium channel, voltage-dependent, P/Q type, alpha 1A subunit
0	0	0.0075368	0.973558	0	0.056815	0.66244	0	-0.0470288	0.689452	0	0.0196	0.924654	0	54234	Cacna1e	calcium channel, voltage-dependent, R type, alpha 1E subunit
0	0	-0.158256	0.494084	0	-0.109665	0.636821	0	0.0516053	0.774976	0	0.0125171	0.94914	0	29717	Cacna1g	calcium channel, voltage-dependent, T type, alpha 1G subunit
0	0	-0.0894664	0.761589	0	0.0180889	0.93358	0	0.0735803	0.529714	0	0.0100814	0.950301	0	114862	Cacna1h	calcium channel, voltage-dependent, T type, alpha 1H subunit
0	0	-0.0213733	0.95286	0	0.0253304	0.926377	0	0.0809496	0.58537	0	0.0868191	0.458222	0	56827	Cacna1i	calcium channel, voltage-dependent, T type, alpha 1I subunit
0	0	0.035914	0.94848	0	0.285261	0.120644	0	0.1938	0.193597	0	0.0507206	0.822605	0	290614	Cherp	calcium homeostasis endoplasmic reticulum protein
0	0	-0.181017	0.279331	0	-0.11868	0.584526	0	0.0180886	0.928608	0	-0.0412177	0.85974	0	294019	Calhm2	calcium homeostasis modulator 2
0	0	0.0412289	0.88608	0	-0.0031798	0.994419	0	0.106297	0.410604	0	0.0832661	0.475891	0	81715	Camlg	calcium modulating ligand
0	0	-0.364338	0.0449957	0	-0.0522325	0.76825	0	-0.31509	0.0771226	0	-0.0698934	0.875939	0	260416	Carhsp1	calcium regulated heat stable protein 1
0	0	0.211921	0.704304	0	-0.172087	0.485797	0	-0.455987	0.0913242	0	-0.258784	0.310304	0	171503	Camk1	calcium/calmodulin-dependent protein kinase I
0	0	0.306915	0.0458996	0	0.173156	0.509814	0	0.102951	0.485844	0	0.0746552	0.643072	0	171358	Camk1g	calcium/calmodulin-dependent protein kinase IG
0	0	-0.104186	0.6325	0	0.141162	0.28747	0	0.0259236	0.845366	0	-0.0236644	0.882875	0	25400	Camk2a	calcium/calmodulin-dependent protein kinase II alpha
0	0	0.0209166	0.939639	0	-0.0523702	0.698502	0	-0.0265964	0.906563	0	0.00666595	0.977055	0	24245	Camk2b	calcium/calmodulin-dependent protein kinase II beta
0	0	-0.0386678	0.822724	0	-0.0428412	0.741109	0	-0.00238111	0.989569	0	-0.0251419	0.860729	0	24246	Camk2d	calcium/calmodulin-dependent protein kinase II delta
0	0	-0.048557	0.906236	0	0.111571	0.39308	0	0.117486	0.709396	0	0.0330928	0.913718	0	171140	Camk2g	calcium/calmodulin-dependent protein kinase II gamma
0	0	-0.100276	0.488788	0	-0.124752	0.398042	0	-0.104899	0.446485	0	-0.0862186	0.451473	0	287005	Camk2n1	calcium/calmodulin-dependent protein kinase II inhibitor 1
0	0	-0.198688	0.238026	0	0.0189129	0.961664	0	-0.0203713	0.919544	0	0.138168	0.600033	0	59314	Camk2n2	calcium/calmodulin-dependent protein kinase II inhibitor 2
0	0	-0.00178597	0.991173	0	0.0304472	0.886759	0	0.0674164	0.433525	0	-0.00832536	0.959373	0	25050	Camk4	calcium/calmodulin-dependent protein kinase IV
0	0	-0.0317605	0.924524	0	0.0562746	0.719075	0	-0.0857176	0.395101	0	-0.06596	0.549867	0	60341	Camkk1	calcium/calmodulin-dependent protein kinase kinase 1, alpha
0	0	0.0344899	0.882623	0	0.0285419	0.853557	0	0.0099212	0.953326	0	-0.00711444	0.973111	0	83506	Camkk2	calcium/calmodulin-dependent protein kinase kinase 2, beta
0	0	-0.0166789	0.936849	0	-0.0788269	0.489844	0	-0.213217	0.0324889	0	-0.0335331	0.803956	0	29647	Cask	calcium/calmodulin-dependent serine protein kinase (MAGUK family)
0	0	-0.0418717	0.843445	0	0.00528284	0.989098	0	0.041706	0.774319	0	-0.00531745	0.984885	0	24247	Casr	calcium-sensing receptor
0	0	0.00860565	0.97817	0	-0.0727004	0.763695	0	0.0434347	0.78372	0	-0.000982888	0.997577	0	192349	Caly	calcyon neuron-specific vesicular protein
0	0	0.194852	0.579162	0	0.0247004	0.972615	0	-0.149718	0.833117	0	-0.0500163	0.712155	0	25687	Cald1	caldesmon 1
0	0	0.204504	0.478209	0	0.170804	0.340258	0	0.365437	0.0663585	0	0.01601	0.959407	0	24242	Calm1	calmodulin 1
0	0	0.0480346	0.843618	0	0.124413	0.372236	0	-0.0325263	0.873306	0	0.145092	0.300247	0	24244	Calm3	calmodulin 3
0	0	-0.0273403	0.916759	0	0.0251338	0.914541	0	-0.0287729	0.902475	0	0.0219288	0.902467	0	364774	Calm4	calmodulin 4
0	0	0.0888525	0.66119	0	0.0116281	0.974441	0	0.087914	0.34578	0	0.0510539	0.61909	0	287462	Camta2	calmodulin binding transcription activator 2
0	0	0.289417	0.223856	0	-0.00350198	0.994419	0	-0.0392253	0.835082	0	0.0135744	0.967138	0	29144	Canx	calnexin
0	0	-0.104236	0.815725	0	-0.0161597	0.965456	0	0.0501747	0.73503	0	-0.102318	0.620983	0	29153	Capn1	calpain 1
0	0	0.0628383	0.835658	0	-0.0414712	0.779057	0	0.0766792	0.580699	0	0.142531	0.244387	0	362701	Capn13	calpain 13
0	0	0.00176586	0.991458	0	-0.097618	0.507804	0	-0.230394	0.132246	0	-0.0826976	0.69998	0	29154	Capn2	calpain 2
0	0	0.134223	0.585315	0	-0.0615567	0.677794	0	0.0246665	0.891144	0	-0.0209943	0.921338	0	29155	Capn3	calpain 3
0	0	-0.0957316	0.691916	0	-0.0248939	0.897654	0	0.0467916	0.803976	0	0.022036	0.914361	0	171495	Capn5	calpain 5
0	0	-0.14146	0.545623	0	-0.0200508	0.916797	0	-0.107921	0.435064	0	0.0468001	0.768806	0	83685	Capn6	calpain 6
0	0	0.0604009	0.721139	0	-0.0582985	0.798877	0	0.0279187	0.894576	0	0.0136518	0.949074	0	306260	Capn7	calpain 7
0	0	0.103788	0.697228	0	0.082631	0.677619	0	0.0675908	0.518776	0	-0.0634896	0.666519	0	170808	Capn8	calpain 8
0	0	0.0204628	0.944321	0	-0.0349062	0.798589	0	0.00860802	0.970986	0	-0.0479908	0.692211	0	116694	Capn9	calpain 9
0	0	0.13708	0.429262	0	-0.104443	0.596963	0	-0.364052	0.0499086	0	-0.0456059	0.806661	0	25403	Cast	calpastatin
0	0	0.0528801	0.750089	0	0.0202854	0.904765	0	-0.0412133	0.690125	0	0.00825759	0.955582	0	65204	Cnn1	calponin 1, basic, smooth muscle
0	0	0.343202	0.526872	0	0.172565	0.414461	0	0.077398	0.579989	0	0.260625	0.169145	0	54321	Cnn3	calponin 3, acidic
0	0	0.223499	0.487406	0	0.037554	0.937921	0	0.340066	0.0591719	0	0.0947769	0.800157	0	64202	Calr	calreticulin
0	0	0.0410699	0.860235	0	0.185292	0.384585	0	-0.0208457	0.913324	0	0.00537626	0.979481	0	364529	Calr3	calreticulin 3
0	0	-0.0106503	0.96926	0	-0.0159575	0.970903	0	0.00332703	0.986002	0	0.0552879	0.73875	0	689537	Calr4	calreticulin 4
0	0	-0.0593809	0.913142	0	0.0127953	0.968201	0	0.0374122	0.876954	0	-0.018821	0.941137	0	686019	Casq1	calsequestrin 1 (fast-twitch, skeletal muscle)
0	0	-0.0394344	0.90027	0	0.0334647	0.851216	0	-0.0542698	0.724756	0	-0.0499879	0.692211	0	29209	Casq2	calsequestrin 2 (cardiac muscle)
0	0	-0.130552	0.414714	0	-0.00319648	0.992507	0	-0.02849	0.829693	0	-0.0243847	0.867854	0	313717	Clstn1	calsyntenin 1
0	0	-0.0428145	0.905355	0	-0.0453996	0.777533	0	0.0808143	0.44828	0	0.0234631	0.894605	0	171394	Clstn2	calsyntenin 2
0	0	0.0664044	0.889874	0	-0.0690797	0.734026	0	-0.105686	0.554748	0	0.0531077	0.774758	0	171393	Clstn3	calsyntenin 3
0	0	0.0147567	0.961019	0	-0.00403813	0.990705	0	-0.0291821	0.849068	0	-0.0427237	0.758491	0	79011	Camkv	CaM kinase-like vesicle-associated
0	0	0.0240305	0.919493	0	0.0722978	0.59657	0	0.030222	0.801736	0	0.0280598	0.8105	0	59300	Cml1	camello-like 1
0	0	-0.220898	0.43343	0	-0.140031	0.396106	0	-0.117774	0.233203	0	-0.0515799	0.592279	0	113892	Cml3	camello-like 3
0	0	-0.140381	0.911583	0	-0.194477	0.540083	0	0.0313558	0.965838	0	-0.137637	0.88115	0	64570	Cml4	camello-like 4
0	0	-0.00747766	0.967385	0	-0.00975823	0.966824	0	0.0248606	0.843692	0	0.0287005	0.822534	0	114020	Cml5	camello-like 5
1	1	0.300178	0.171445	0	0.187176	0.322991	0	0.373661	0.00557996	1	0.25163	0.0283363	0	298400	Creb3	cAMP responsive element binding protein 3
0	0	-0.0538677	0.801309	0	0.0774563	0.635171	0	0.0919786	0.339019	0	-0.00432374	0.989027	0	362165	Creb3l1	cAMP responsive element binding protein 3-like 1
0	0	0.168021	0.122648	0	0.0461234	0.784169	0	0.02334	0.868671	0	0.0811048	0.589412	0	362453	Crebl2	cAMP responsive element binding protein-like 2
0	0	-0.186112	0.554908	0	-0.285165	0.213565	0	-0.12391	0.574389	0	-0.276541	0.169691	0	25620	Crem	cAMP responsive element modulator
0	0	0.00781095	0.97981	0	0.0489192	0.743844	0	0.0737243	0.459604	0	0.0672155	0.598626	0	297720	Casc1	cancer susceptibility candidate 1
0	0	-0.0185032	0.929805	0	0.016387	0.947033	0	-0.0352504	0.834707	0	0.0611324	0.637591	0	362204	Casc4	cancer susceptibility candidate 4
0	0	-0.0547361	0.846071	0	0.172947	0.298326	0	-0.0039688	0.988598	0	0.0922998	0.595697	0	299247	Cpg1	candidate plasticity gene 1
1	1	0.0667687	0.817776	0	0.151606	0.520304	0	0.193898	0.336275	0	0.512449	0.00795921	1	497954	Ovca2	candidate tumor suppressor in ovarian cancer 2
0	0	0.0040358	0.988532	0	0.0396331	0.801526	0	-0.0858693	0.750264	0	-0.0597814	0.764325	0	25248	Cnr1	cannabinoid receptor 1 (brain)
0	0	-0.0332083	0.939896	0	-0.00861001	0.989098	0	0.129353	0.353562	0	0.0425441	0.818023	0	57302	Cnr2	cannabinoid receptor 2 (macrophage)
0	0	-0.00317834	0.989395	0	-0.00644905	0.987416	0	-0.0347467	0.792543	0	-0.0106162	0.947408	0	364208	Cnrip1	cannabinoid receptor interacting protein 1
0	0	0.286708	0.226958	0	0.298746	0.101792	0	0.284184	0.033847	0	0.218769	0.443116	0	685814	Cnpy2	canopy 2 homolog (zebrafish)
0	0	0.0868473	0.780416	0	0.128502	0.733364	0	-0.100083	0.535338	0	0.081059	0.799948	0	363886	Cnpy4	canopy 4 homolog (zebrafish)
0	0	0.045179	0.884937	0	0.106062	0.385943	0	0.102713	0.356076	0	0.0204287	0.914035	0	64185	Cap1	CAP, adenylate cyclase-associated protein 1 (yeast)
0	0	0.133692	0.5801	0	-0.0323457	0.873881	0	-0.00330548	0.987269	0	0.00037602	0.999079	0	65201	Clip1	CAP-GLY domain containing linker protein 1
0	0	-0.0308066	0.933421	0	0.0818273	0.614424	0	-0.0321968	0.750264	0	-0.0317256	0.854985	0	29264	Clip2	CAP-GLY domain containing linker protein 2
0	0	0.0372565	0.92314	0	-0.0539373	0.801526	0	-0.195692	0.0514395	0	-0.0775938	0.735358	0	308493	Clip3	CAP-GLY domain containing linker protein 3
0	0	0.0390995	0.896725	0	-0.18618	0.186741	0	-0.0479821	0.694904	0	-0.0563606	0.788653	0	691149	Capza1	capping protein (actin filament) muscle Z-line, alpha 1
0	0	0.090943	0.765321	0	-0.0956769	0.689548	0	-0.123105	0.495439	0	-0.0326507	0.870197	0	493810	Capza2	capping protein (actin filament) muscle Z-line, alpha 2
0	0	-0.0180531	0.939662	0	0.0741096	0.56965	0	-0.0859508	0.347909	0	-0.0342442	0.754022	0	29324	Capza3	capping protein (actin filament) muscle Z-line, alpha 3
0	0	0.0246159	0.917357	0	0.0695295	0.666991	0	0.0976777	0.368508	0	0.168234	0.199218	0	298584	Capzb	capping protein (actin filament) muscle Z-line, beta
0	0	-0.0998141	0.767639	0	-0.0250449	0.917387	0	0.213347	0.139736	0	-0.0232412	0.917259	0	297339	Capg	capping protein (actin filament), gelsolin-like
0	0	0.0460051	0.915562	0	-0.0119966	0.972713	0	0.188035	0.0402034	0	0.0783641	0.59118	0	364183	Cno	cappuccino homolog (mouse)
0	0	-0.0495308	0.938792	0	-0.0144354	0.978993	0	-0.436372	0.0489949	0	-0.0761766	0.715794	0	497840	Cps1	carbamoyl-phosphate synthetase 1, mitochondrial
0	0	0.0495482	0.918942	0	0.0512904	0.808138	0	0.161501	0.563894	0	0.0387482	0.882875	0	24240	Cad	carbamoyl-phosphate synthetase 2, aspartate transcarbamylase, and dihydroorotase
0	0	-0.0763792	0.687875	0	0.00395011	0.992507	0	-0.0090684	0.961622	0	0.0302478	0.801098	0	361185	Carkd	carbohydrate kinase domain containing
0	0	-0.0892855	0.658245	0	-0.0955142	0.478376	0	-0.0216524	0.906563	0	-0.0180874	0.919029	0	140568	Chst10	carbohydrate sulfotransferase 10
0	0	-0.0966293	0.62189	0	-0.0504339	0.810326	0	0.00300701	0.990022	0	0.0610549	0.655904	0	304322	Chst12	carbohydrate sulfotransferase 12
0	0	0.0321611	0.929596	0	0.139346	0.521087	0	-0.0093365	0.964686	0	0.0143985	0.944073	0	84468	Chst3	carbohydrate sulfotransferase 3
0	0	-0.279088	0.122648	0	-0.290549	0.101792	0	-0.169356	0.312664	0	-0.111481	0.344452	0	310218	Car1	carbonic anhydrase 1
0	0	-0.104311	0.719396	0	-0.102616	0.510248	0	0.0271476	0.900024	0	0.0600615	0.6448	0	308588	Car11	carbonic anhydrase 11
-1	-1	-0.642127	0.191661	0	-0.347463	0.233663	0	-1.37209	0.00947275	-1	-1.14428	0.172157	0	54232	Car3	carbonic anhydrase 3
0	0	-0.0355818	0.910339	0	-0.141844	0.365665	0	0.00771195	0.963406	0	-0.0132842	0.944073	0	29242	Car4	carbonic anhydrase 4
0	0	0.0792604	0.918144	0	0.167535	0.629475	0	0.0352672	0.894576	0	0.0713041	0.754469	0	54233	Car5a	carbonic anhydrase 5a, mitochondrial
0	0	-0.0457678	0.786094	0	0.0023556	0.994419	0	-0.0558494	0.580121	0	-0.0319413	0.770603	0	302669	Car5b	carbonic anhydrase 5b, mitochondrial
0	0	0.0201474	0.938933	0	0.146914	0.146226	0	0.111652	0.23628	0	0.0733326	0.462267	0	298657	Car6	carbonic anhydrase 6
-1	-1	-0.422867	0.51337	0	-0.313688	0.308798	0	-0.599444	0.00310245	-1	-0.378917	0.181297	0	297814	Car8	carbonic anhydrase 8
0	0	-0.154506	0.313337	0	-0.0218171	0.8904	0	-0.0978301	0.310167	0	-0.148794	0.508188	0	54231	Car2	carbonic anhydrase II
0	0	0.0498178	0.817482	0	0.00382602	0.994419	0	-0.024658	0.894576	0	0.00630486	0.97387	0	304078	Cbr3	carbonyl reductase 3
0	0	0.015566	0.967928	0	0.0977528	0.393413	0	-0.00202146	0.996574	0	0.160696	0.414887	0	359725	Cbr4	carbonyl reductase 4
0	0	-0.0651014	0.907113	0	0.110456	0.41451	0	0.0286306	0.924048	0	0.0035956	0.985278	0	24254	Cel	carboxyl ester lipase
-1	-1	-0.290519	0.324506	0	-0.312311	0.323388	0	-0.358696	0.00733284	-1	-0.288985	0.281775	0	171118	Ces2	carboxylesterase 2 (intestine, liver)
-1	-1	-0.799106	0.0557213	0	-0.707904	0.0105911	0	-1.3752	9.73884e-05	-1	-0.705955	0.0308164	0	113902	Ces3	carboxylesterase 3
0	0	0.0531314	0.890529	0	0.078917	0.637777	0	-0.198012	0.267814	0	0.132248	0.562665	0	310201	Cmbl	carboxymethylenebutenolidase homolog (Pseudomonas)
0	0	-0.0862705	0.637393	0	0.113797	0.197119	0	0.0765446	0.442208	0	0.00995053	0.953682	0	24269	Cpa1	carboxypeptidase A1
0	0	0.0254343	0.9114	0	0.0336642	0.88333	0	0.0318623	0.794211	0	0.0139406	0.95021	0	296959	Cpa2	carboxypeptidase A2 (pancreatic)
0	0	0.106961	0.640662	0	-0.101296	0.388911	0	-0.060022	0.785942	0	0.0186202	0.921924	0	54242	Cpa3	carboxypeptidase A3, mast cell
0	0	-0.0441259	0.917088	0	-0.0939818	0.449626	0	0.0757088	0.685346	0	-0.00984711	0.975751	0	24271	Cpb1	carboxypeptidase B1 (tissue)
1	1	0.161292	0.299569	0	0.0130499	0.96801	0	0.524308	0.000728536	1	0.455986	0.0124806	0	113936	Cpb2	carboxypeptidase B2 (plasma)
0	0	-0.0679589	0.946735	0	-0.425989	0.0573208	0	-0.470608	0.380576	0	-0.649845	0.0143899	0	25306	Cpd	carboxypeptidase D
0	0	-0.0187792	0.942593	0	0.0775651	0.603884	0	-0.0301517	0.840692	0	-0.0577503	0.633264	0	296156	Cpxm1	carboxypeptidase X (M14 family), member 1
0	0	-0.0497782	0.896315	0	-0.0859056	0.599036	0	0.0297087	0.906563	0	-0.104721	0.677463	0	293566	Cpxm2	carboxypeptidase X (M14 family), member 2
0	0	0.142663	0.533333	0	-0.0680651	0.665225	0	0.0743287	0.587825	0	0.0557236	0.813422	0	83575	Cpz	carboxypeptidase Z
0	0	0.0241534	0.927607	0	-0.0309329	0.861143	0	-0.0265107	0.819382	0	-0.00983471	0.953307	0	24257	Cgm4	carcinoembryonic antigen gene family 4
4	0	1.45324	4.37815e-05	1	1.02656	2.5911e-05	1	0.848975	0.001007	1	1.19651	1.94923e-05	1	81613	Ceacam1	carcinoembryonic antigen-related cell adhesion molecule 1 (biliary glycoprotein)
0	0	-0.0579729	0.761589	0	0.00756684	0.978848	0	0.00283771	0.987673	0	-0.0264316	0.836959	0	292668	Ceacam11	carcinoembryonic antigen-related cell adhesion molecule 11
0	0	-0.0346775	0.929805	0	-0.0578258	0.674472	0	0.0157762	0.936903	0	-0.0189229	0.894862	0	24926	Ceacam3	carcinoembryonic antigen-related cell adhesion molecule 3
0	0	-0.030341	0.922401	0	-0.0792329	0.563382	0	0.0592855	0.646473	0	-0.028643	0.854985	0	116711	Ceacam9	carcinoembryonic antigen-related cell adhesion molecule 9
0	0	0.219779	0.62189	0	0.214061	0.401642	0	0.495917	0.0108403	0	0.150983	0.709387	0	366196	Crls1	cardiolipin synthase 1
0	0	0.285864	0.300224	0	0.145667	0.317217	0	0.129349	0.385904	0	0.0370971	0.849927	0	29201	Ctf1	cardiotrophin 1
0	0	-0.0912183	0.767639	0	-0.158628	0.311065	0	-0.092966	0.806617	0	-0.242175	0.21845	0	311849	Crat	carnitine acetyltransferase
0	0	0.668517	0.0111576	0	0.166975	0.961652	0	0.298589	0.571711	0	0.616945	0.120815	0	83842	Crot	carnitine O-octanoyltransferase
0	0	0.637471	0.221327	0	-0.0147881	0.995466	0	0.397378	0.50317	0	0.565601	0.251231	0	25757	Cpt1a	carnitine palmitoyltransferase 1a, liver
0	0	-0.0895563	0.616437	0	-0.00530935	0.994419	0	-0.0447272	0.696086	0	-0.0782857	0.385946	0	25756	Cpt1b	carnitine palmitoyltransferase 1b, muscle
0	0	-0.0683343	0.791002	0	0.00232689	0.995512	0	0.0470054	0.696558	0	0.0351676	0.809616	0	308579	Cpt1c	carnitine palmitoyltransferase 1c
0	0	-0.160407	0.761589	0	-0.27044	0.0423208	0	0.10325	0.745505	0	-0.492849	0.350409	0	25413	Cpt2	carnitine palmitoyltransferase 2
0	0	-0.0503736	0.80283	0	-0.0389241	0.742215	0	-0.0514135	0.653032	0	-0.01908	0.916071	0	307212	Cndp1	carnosine dipeptidase 1 (metallopeptidase M20 family)
0	0	-0.0535799	0.918942	0	0.0025459	0.996158	0	0.0327761	0.879492	0	-0.0259027	0.921338	0	29131	Cartpt	CART prepropeptide
0	0	0.0816824	0.83073	0	-0.0863274	0.780539	0	0.0738207	0.722511	0	0.0409055	0.82587	0	171438	Crtac1	cartilage acidic protein 1
0	0	-0.0042895	0.988532	0	-0.263129	0.244536	0	-0.18557	0.269789	0	-0.126909	0.222476	0	363158	Crtap	cartilage associated protein
0	0	-0.137419	0.825395	0	-0.0978076	0.704138	0	-0.417417	0.0594375	0	-0.341867	0.0869674	0	171136	Cblb	Cas-Br-M (murine) ecotropic retroviral transforming sequence b
0	0	-0.0900493	0.754048	0	-0.101814	0.53532	0	-0.0675822	0.676528	0	-0.0290327	0.863151	0	24284	Csn1s1	casein alpha s1
0	0	-0.0861224	0.696545	0	-0.0384393	0.778646	0	0.095615	0.441752	0	-0.0269922	0.846286	0	29173	Csn2	casein beta
0	0	-0.0493559	0.860894	0	0.0112714	0.973191	0	0.0067889	0.975369	0	0.00528662	0.979481	0	29188	Csn3	casein kappa
0	0	0.26347	0.368787	0	0.0946574	0.771684	0	0.0659558	0.790316	0	0.245595	0.105807	0	113927	Csnk1a1	casein kinase 1, alpha 1
0	0	0.0742889	0.778621	0	0.0138732	0.943783	0	0.130451	0.3096	0	0.00622556	0.975056	0	64462	Csnk1d	casein kinase 1, delta
0	0	-0.0346656	0.849682	0	0.0739704	0.664561	0	0.0195854	0.91535	0	-0.0294737	0.829806	0	58822	Csnk1e	casein kinase 1, epsilon
0	0	0.0292214	0.917357	0	-0.0278346	0.886759	0	0.0288481	0.820458	0	-0.0319274	0.813448	0	64086	Csnk1g1	casein kinase 1, gamma 1
0	0	0.17738	0.487691	0	0.0719528	0.577752	0	-0.0616203	0.752236	0	0.00155529	0.997577	0	65278	Csnk1g2	casein kinase 1, gamma 2
0	0	-0.0309831	0.939662	0	-0.303158	0.122568	0	0.0847726	0.791822	0	-0.150071	0.631511	0	64823	Csnk1g3	casein kinase 1, gamma 3
0	0	-0.110637	0.88608	0	-0.0241462	0.946737	0	0.0174243	0.977922	0	0.027002	0.877977	0	116549	Csnk2a1	casein kinase 2, alpha 1 polypeptide
0	0	-0.0130907	0.97479	0	0.0848216	0.508102	0	0.142999	0.310203	0	-0.163995	0.440373	0	81650	Csnk2b	casein kinase 2, beta subunit
0	0	-0.0850957	0.589273	0	-0.00879513	0.980189	0	0.00343596	0.987673	0	-0.0135306	0.930938	0	64029	Clph	casein-like phosphoprotein
0	0	-0.0654658	0.853267	0	0.180546	0.30724	0	0.100133	0.299903	0	0.079797	0.656711	0	140722	Caskin1	CASK interacting protein 1
0	0	-0.0347	0.946421	0	-0.00668044	0.981411	0	-0.0854951	0.689452	0	0.0329293	0.849927	0	117279	Cflar	CASP8 and FADD-like apoptosis regulator
0	0	-0.103978	0.617647	0	-0.0372299	0.790463	0	0.058431	0.645725	0	-0.0787987	0.494334	0	25166	Casp1	caspase 1
0	0	-0.132578	0.614488	0	0.0337558	0.915327	0	0.134458	0.335658	0	-0.000258112	0.99961	0	156117	Casp12	caspase 12
0	0	-0.0299736	0.913339	0	0.024494	0.93996	0	-0.0450175	0.808449	0	0.0582942	0.737698	0	64314	Casp2	caspase 2
-1	-1	-0.351158	0.160145	0	-0.251168	0.0731404	0	-0.598996	0.0126809	0	-0.477814	0.000631696	-1	25402	Casp3	caspase 3, apoptosis related cysteine protease
0	0	-0.164436	0.383584	0	0.00258104	0.995466	0	0.0694108	0.752502	0	0.036318	0.823584	0	114555	Casp4	caspase 4, apoptosis-related cysteine peptidase
0	0	0.0854804	0.847586	0	0.0268428	0.941235	0	0.0343448	0.913579	0	0.0984516	0.666519	0	83584	Casp6	caspase 6
0	0	0.045684	0.843618	0	0.15505	0.238301	0	0.227485	0.0300791	0	0.0564649	0.716015	0	64026	Casp7	caspase 7
0	0	-0.0324693	0.918144	0	0.114637	0.387319	0	0.112553	0.31196	0	0.0487354	0.723596	0	64044	Casp8	caspase 8
0	0	0.0297514	0.925429	0	0.0123844	0.965652	0	0.0207099	0.902693	0	0.00189795	0.994305	0	58918	Casp9	caspase 9, apoptosis-related cysteine peptidase
0	0	-0.0284824	0.923515	0	0.0560356	0.813536	0	-0.105811	0.2681	0	0.00947301	0.968376	0	64171	Card9	caspase recruitment domain family, member 9
0	0	-0.0598022	0.834071	0	-0.125137	0.446993	0	0.0496549	0.810657	0	-0.0856946	0.583217	0	286894	Cipar1	castration induced prostatic apoptosis-related protein 1
0	0	-0.0533562	0.858091	0	-0.158171	0.453624	0	-0.27032	0.121243	0	-0.155703	0.305449	0	24248	Cat	catalase
0	0	0.0704785	0.767639	0	0.332723	0.363673	0	0.305092	0.695833	0	0.206097	0.475891	0	24267	Comt	catechol-O-methyltransferase
0	0	-0.045446	0.936849	0	-0.0618018	0.861439	0	-0.0158103	0.96649	0	0.031889	0.874604	0	305685	Comtd1	catechol-O-methyltransferase domain containing 1
0	0	-0.101675	0.797849	0	-0.201213	0.0749669	0	-0.0482236	0.842244	0	0.112304	0.454215	0	298019	Ctnnal1	catenin (cadherin associated protein), alpha-like 1
0	0	-0.0407607	0.860453	0	0.0893967	0.633404	0	0.0362909	0.921692	0	-0.0624387	0.847951	0	84353	Ctnnb1	catenin (cadherin associated protein), beta 1
0	0	0.204404	0.147068	0	0.153319	0.355039	0	0.146082	0.409185	0	0.0514905	0.840436	0	311163	Ctnnd1	catenin (cadherin associated protein), delta 1
0	0	-0.138778	0.767639	0	0.0303877	0.917588	0	0.0969892	0.739882	0	0.0147696	0.920233	0	296320	Ctnnbl1	catenin, beta like 1
0	0	-0.110364	0.432315	0	-0.0632318	0.567917	0	0.00726029	0.973028	0	-0.101687	0.312406	0	503000	Ctnnbip1	catenin, beta-interacting protein 1
0	0	-0.174545	0.172617	0	-0.255617	0.0594252	0	-0.114677	0.519557	0	-0.116302	0.438522	0	296370	Ctsa	cathepsin A
0	0	-0.0267361	0.938933	0	-0.115422	0.392741	0	-0.129602	0.14923	0	-0.0746676	0.587037	0	64529	Ctsb	cathepsin B
0	0	-0.374543	0.0439885	0	-0.32478	0.021316	0	-0.328855	0.0790926	0	-0.349684	0.0630004	0	25423	Ctsc	cathepsin C
0	0	0.263141	0.336094	0	0.233054	0.0457813	0	0.263393	0.0970868	0	0.097823	0.578837	0	171293	Ctsd	cathepsin D
0	0	-0.107983	0.638238	0	-0.0209267	0.911801	0	0.00145328	0.996415	0	-0.0396174	0.703875	0	25424	Ctse	cathepsin E
0	0	-0.288391	0.475245	0	-0.49396	0.0126315	0	-0.430717	0.0698301	0	-0.411333	0.0171218	0	361704	Ctsf	cathepsin F
0	0	-0.233509	0.171028	0	-0.1917	0.0482737	0	-0.173154	0.341561	0	-0.194483	0.211472	0	25425	Ctsh	cathepsin H
0	0	0.00971272	0.97628	0	0.117182	0.358685	0	0.0286819	0.906563	0	0.0512785	0.812541	0	29175	Ctsk	cathepsin K
1	1	0.420515	0.0469582	0	0.171985	0.44592	0	0.21906	0.15859	0	0.490469	0.00480668	1	25697	Ctsl1	cathepsin L1
0	0	-0.00350162	0.981157	0	0.0442616	0.698672	0	-0.0264595	0.823949	0	-0.0010289	0.995711	0	246147	Ctsq	cathepsin Q
0	0	-0.0135277	0.944397	0	-0.0594283	0.589843	0	0.0321615	0.740506	0	0.0132356	0.925041	0	290975	Ctsr	cathepsin R
0	0	-0.0552585	0.835658	0	-0.0262597	0.95449	0	0.152973	0.648937	0	-0.105416	0.67962	0	50654	Ctss	cathepsin S
0	0	-0.0155311	0.967385	0	0.0946404	0.613062	0	0.0716643	0.717854	0	-0.0553382	0.745993	0	366174	Catsper2	cation channel, sperm associated 2
0	0	0.00270172	0.98887	0	-0.0831359	0.546185	0	-0.136767	0.398762	0	-0.0999472	0.468681	0	286911	LOC286911	cationic trypsinogen
0	0	-0.0162738	0.948779	0	-0.0417045	0.821685	0	0.103959	0.249671	0	0.0986789	0.554859	0	364883	Cdx1	caudal type homeo box 1
0	0	0.0174704	0.949717	0	-0.0401676	0.843979	0	-0.00569585	0.970986	0	-0.0946758	0.318638	0	25404	Cav1	caveolin 1, caveolae protein
-1	-1	-0.049756	0.966608	0	-0.307444	0.238301	0	-0.29672	0.00632568	-1	-0.426152	0.0889395	0	363425	Cav2	caveolin 2
0	0	-0.0462639	0.788692	0	-0.111602	0.55863	0	-0.0183393	0.87326	0	-0.0251104	0.89204	0	29161	Cav3	caveolin 3
0	0	-0.0180983	0.954733	0	-0.0919216	0.557484	0	-0.0452897	0.917908	0	-0.0656323	0.61909	0	362149	Cir	CBF1 interacting corepressor
0	0	0.0132215	0.951931	0	-0.108399	0.350417	0	-0.00995392	0.956861	0	-0.0213558	0.923517	0	64466	Cited1	Cbp/p300-interacting transactivator with Glu/Asp-rich carboxy-terminal domain 1
-1	-1	-1.06784	0.0225893	0	-0.22955	0.52387	0	-1.22385	0.000952042	-1	-0.710009	0.0131376	0	114490	Cited2	Cbp/p300-interacting transactivator, with Glu/Asp-rich carboxy-terminal domain, 2
0	0	-0.0880075	0.562664	0	-0.037156	0.842447	0	-0.0351478	0.77035	0	0.0375047	0.865045	0	114491	Cited4	Cbp/p300-interacting transactivator, with Glu/Asp-rich carboxy-terminal domain, 4
-2	0	0.0807117	0.910795	0	-0.483801	0.00802547	-1	-0.60504	0.000641983	-1	-0.428292	0.146354	0	24252	Cebpa	CCAAT/enhancer binding protein (C/EBP), alpha
1	1	0.81738	0.0617347	0	0.244241	0.472206	0	0.785775	0.00879475	1	0.502592	0.0273856	0	24253	Cebpb	CCAAT/enhancer binding protein (C/EBP), beta
0	0	-0.0959859	0.691787	0	-0.073884	0.663268	0	-0.0614173	0.800158	0	-0.061916	0.736111	0	25410	Cebpe	CCAAT/enhancer binding protein (C/EBP), epsilon
0	0	0.146869	0.289466	0	-0.14788	0.171463	0	-0.256454	0.0456337	0	-0.0299751	0.894203	0	25301	Cebpg	CCAAT/enhancer binding protein (C/EBP), gamma
0	0	-0.11124	0.466801	0	0.031913	0.897686	0	0.180174	0.298178	0	-0.0188392	0.966422	0	362686	Cebpz	CCAAT/enhancer binding protein zeta
0	0	-0.0202407	0.971711	0	-0.0467155	0.835567	0	0.0960316	0.633176	0	-0.0194372	0.939997	0	83726	Ctcf	CCCTC-binding factor (zinc finger protein)
0	0	-0.0983022	0.733934	0	0.00285511	0.996158	0	-0.144492	0.265202	0	-0.0878077	0.588575	0	64530	Cnbp	CCHC-type zinc finger, nucleic acid binding protein
0	0	-0.146195	0.384912	0	0.108191	0.463576	0	0.0497496	0.736041	0	-0.0358592	0.882875	0	316034	Cnot10	CCR4-NOT transcription complex, subunit 10
0	0	-0.00421249	0.981905	0	0.0299759	0.905234	0	-0.062973	0.573074	0	0.0246066	0.91539	0	312227	Cnot4	CCR4-NOT transcription complex, subunit 4
0	0	0.0637578	0.801309	0	-0.0525924	0.788296	0	-0.0435032	0.780119	0	-0.058451	0.671283	0	306492	Cnot7	CCR4-NOT transcription complex, subunit 7
0	0	-0.0390595	0.90436	0	-0.0135091	0.963662	0	-0.0819042	0.569931	0	0.0272823	0.826293	0	363603	Cnot8	CCR4-NOT transcription complex, subunit 8
-1	-1	-0.443792	0.550945	0	-0.166246	0.221453	0	-0.667499	0.0152955	0	-0.725218	0.00737634	-1	60350	Cd14	CD14 molecule
0	0	-0.0223757	0.957425	0	-0.0463137	0.732184	0	0.0390016	0.906563	0	0.0123202	0.955582	0	64315	Cd151	CD151 molecule (Raph blood group)
0	0	0.145111	0.498688	0	0.0415377	0.877488	0	0.05725	0.794218	0	0.014019	0.97387	0	83689	Cd164	CD164 molecule, sialomucin
0	0	-7.49157e-05	0.999887	0	-0.211434	0.18298	0	-0.112262	0.569758	0	0.018999	0.941604	0	25109	Cd1d1	CD1d1 molecule
0	0	0.126213	0.451049	0	0.00398263	0.994353	0	0.223154	0.153661	0	0.0841942	0.436979	0	293505	Cd2bp2	Cd2 (cytoplasmic tail) binding protein 2
0	0	0.0210129	0.932356	0	0.0972369	0.615669	0	0.0892647	0.443888	0	0.0446274	0.722898	0	497761	Cd2	Cd2 molecule
0	0	-0.0758474	0.75237	0	-0.0356972	0.823294	0	-0.0399125	0.694349	0	-0.0740252	0.494733	0	24560	Cd200	Cd200 molecule
0	0	-0.0232051	0.928806	0	0.0249055	0.876381	0	0.0391048	0.823023	0	0.133763	0.203917	0	64357	Cd200r1	CD200 receptor 1
0	0	-0.04828	0.818038	0	0.0143749	0.955014	0	0.0306152	0.81404	0	0.0150553	0.91046	0	25145	Cd24	CD24 molecule
0	0	-0.0557888	0.915661	0	-0.00290201	0.995512	0	-0.0946783	0.393022	0	0.00629136	0.977055	0	64025	Cd244	Cd244 molecule, natural killer cell receptor 2B4
0	0	-0.00333647	0.984668	0	0.00575017	0.983539	0	0.0557672	0.638874	0	0.00534721	0.980328	0	25300	Cd247	Cd247 molecule
0	0	-0.076467	0.80283	0	0.0478736	0.810079	0	0.0405934	0.791151	0	0.00515996	0.980013	0	293669	Cd248	CD248 molecule, endosialin
0	0	-0.0255749	0.929805	0	0.00155334	0.997321	0	0.0163489	0.957236	0	-0.00676798	0.980213	0	315716	Cd276	Cd276 molecule
0	0	-0.0585349	0.846691	0	-0.027968	0.897654	0	-0.00198275	0.990648	0	-0.0794045	0.573184	0	25660	Cd28	Cd28 molecule
0	0	0.0298222	0.931117	0	-0.0041519	0.994419	0	0.0460325	0.780521	0	0.0821306	0.609265	0	25710	Cd3d	CD3 molecule delta polypeptide
0	0	-0.023871	0.913142	0	-0.0344954	0.788052	0	-0.0420376	0.800905	0	-0.0730844	0.534736	0	315609	Cd3e	CD3 molecule, epsilon polypeptide
0	0	-0.122559	0.6325	0	0.00269813	0.995466	0	-0.00453724	0.979991	0	-0.00826339	0.979481	0	300678	Cd3g	CD3 molecule, gamma polypeptide
-2	0	-0.209623	0.478209	0	-0.772024	0.000220984	-1	-0.79918	0.00141506	-1	-0.514135	0.0429506	0	295629	Cd302	CD302 molecule
0	0	-0.0314202	0.943454	0	-0.0682798	0.650272	0	-0.129658	0.60554	0	-0.18167	0.0923132	0	362851	Cd320	CD320 molecule
0	0	-0.0337185	0.918144	0	0.100658	0.64181	0	0.0439405	0.756266	0	-0.0517572	0.759607	0	29185	Cd37	CD37 molecule
0	0	0.0222836	0.932622	0	-0.00563207	0.988777	0	-0.00274796	0.989308	0	0.00169866	0.994704	0	25668	Cd38	CD38 molecule
0	0	-0.0888745	0.804556	0	0.0975955	0.479056	0	0.064795	0.649809	0	0.0103599	0.955582	0	680493	Cd3eap	CD3E antigen, epsilon polypeptide-associated protein
0	0	0.0372472	0.936849	0	-0.0338416	0.869069	0	-0.0109238	0.964686	0	0.00988454	0.963124	0	24932	Cd4	Cd4 molecule
0	0	-0.0190493	0.943143	0	0.0454662	0.693752	0	0.018062	0.904081	0	0.00836288	0.955582	0	84349	Cd40lg	CD40 ligand
0	0	-0.00601707	0.97613	0	0.093157	0.629491	0	0.0971155	0.42109	0	-0.0201438	0.918918	0	171369	Cd40	CD40 molecule, TNF receptor superfamily member 5
0	0	-0.0644274	0.802157	0	-0.0823129	0.513629	0	0.0771719	0.456133	0	0.0542805	0.707743	0	25406	Cd44	Cd44 molecule
0	0	0.0603374	0.833622	0	-0.019499	0.942087	0	0.10013	0.440041	0	0.00457402	0.986267	0	29333	Cd46	CD46 molecule, complement regulatory protein
0	0	-0.0987006	0.807645	0	-0.094965	0.41451	0	-0.127778	0.460287	0	-0.157697	0.356626	0	29364	Cd47	Cd47 molecule
0	0	-0.0825407	0.616437	0	-0.191968	0.180496	0	-0.126764	0.363126	0	-0.121915	0.554859	0	245962	Cd48	Cd48 molecule
0	0	0.0344323	0.893631	0	-0.0513576	0.748987	0	0.0157868	0.948833	0	-0.00896298	0.957211	0	54236	Cd5	Cd5 molecule
0	0	-0.0888839	0.534162	0	0.00931025	0.977496	0	0.0755916	0.504419	0	0.0106217	0.954442	0	117054	Cd52	CD52 antigen
0	0	-0.0131236	0.962897	0	0.0845665	0.668119	0	-0.0263996	0.927229	0	0.0328441	0.936753	0	24251	Cd53	Cd53 molecule
0	0	0.0608689	0.83073	0	0.126624	0.363673	0	-0.00239428	0.993295	0	-0.0198951	0.911566	0	64036	Cd55	Cd55 molecule
0	0	-0.246799	0.384912	0	-0.215703	0.188977	0	-0.216398	0.107132	0	0.0332756	0.85974	0	25407	Cd59	CD59 molecule, complement regulatory protein
-1	-1	-0.0501333	0.945711	0	-0.186064	0.396763	0	-0.319422	0.0085696	-1	-0.141167	0.60817	0	29186	Cd63	Cd63 molecule
0	0	-0.0934786	0.611483	0	0.0667056	0.673019	0	0.141923	0.620211	0	0.0159603	0.945593	0	287435	Cd68	Cd68 molecule
0	0	-0.385128	0.386865	0	-0.0394758	0.851695	0	0.359821	0.329613	0	-0.20134	0.366546	0	25599	Cd74	Cd74 molecule, major histocompatibility complex, class II invariant chain
0	0	-0.199394	0.286716	0	-0.0940172	0.740736	0	0.00188833	0.99446	0	0.0535673	0.6954	0	171055	Cd79b	Cd79b molecule, immunoglobulin-associated beta
0	0	0.0370556	0.893061	0	0.079159	0.41733	0	0.0241212	0.820272	0	0.0456941	0.815915	0	25408	Cd80	Cd80 molecule
0	0	-0.0724901	0.758804	0	-0.0178058	0.961664	0	0.0130473	0.956861	0	0.142961	0.303394	0	25621	Cd81	Cd81 molecule
0	0	-0.0568445	0.835625	0	-0.0401308	0.827517	0	-0.28574	0.0612916	0	-0.0906268	0.724224	0	83628	Cd82	Cd82 molecule
0	0	-0.0644005	0.906805	0	-0.000419477	0.999174	0	-0.00916033	0.977922	0	0.0399609	0.865649	0	361226	Cd83	CD83 molecule
0	0	-0.0379084	0.948223	0	0.0657798	0.867038	0	-0.0670633	0.846421	0	-0.0848516	0.696971	0	56822	Cd86	CD86 molecule
0	0	-0.0808298	0.645718	0	-0.0201986	0.937569	0	-0.000428837	0.998704	0	-0.00214073	0.988869	0	24930	Cd8a	CD8a molecule
0	0	-0.0167455	0.942325	0	-0.012747	0.978089	0	-0.015603	0.923173	0	-0.0967383	0.60534	0	24931	Cd8b	CD8b molecule
0	0	0.0209713	0.939053	0	-0.0732132	0.58158	0	-0.056533	0.630045	0	-0.044806	0.689249	0	84398	Cd93	CD93 molecule
0	0	-0.0329313	0.910795	0	0.00482085	0.994419	0	0.0577239	0.78169	0	-0.0214503	0.913718	0	361383	Cd97	CD97 molecule
0	0	-0.0663677	0.796432	0	-0.172663	0.102439	0	-0.0861966	0.323932	0	0.012449	0.953018	0	171485	Cd99l2	CD99 molecule-like 2
0	0	0.0667283	0.895354	0	0.290341	0.19179	0	0.0565976	0.816067	0	0.210425	0.300091	0	287269	Clk4	CDC like kinase 4
0	0	0.0104762	0.954786	0	0.0153679	0.930823	0	-0.0156528	0.902476	0	0.0049957	0.974084	0	310806	Cdc14a	CDC14 cell division cycle 14 homolog A (S. cerevisiae)
0	0	0.0434355	0.832093	0	0.0837796	0.53532	0	0.191866	0.0608293	0	0.170737	0.156319	0	290875	Cdc16	CDC16 cell division cycle 16 homolog (S. cerevisiae)
0	0	0.00691399	0.97479	0	0.0313508	0.840528	0	0.0338083	0.746675	0	-0.00109583	0.995214	0	192350	Crkrs	Cdc2-related kinase, arginine/serine-rich
0	0	0.058325	0.831051	0	-0.0320535	0.84845	0	-0.049762	0.713709	0	0.0120468	0.947408	0	114116	Cdc42bpa	CDC42 binding protein kinase alpha
0	0	0.110784	0.697228	0	0.0864149	0.570979	0	0.0426003	0.666539	0	-0.0544257	0.716878	0	113960	Cdc42bpb	CDC42 binding protein kinase beta (DMPK-like)
0	0	-0.118165	0.78896	0	-0.132229	0.380237	0	-0.195021	0.0592147	0	-0.405937	0.0505375	0	315121	Cdc42ep1	CDC42 effector protein (Rho GTPase binding) 1
0	0	-0.113158	0.767639	0	-0.00245553	0.996158	0	-0.120111	0.442526	0	-0.0909192	0.611493	0	309175	Cdc42ep2	CDC42 effector protein (Rho GTPase binding) 2
0	0	-0.0911378	0.484828	0	-0.06487	0.78442	0	0.0657963	0.619675	0	-0.115056	0.385688	0	361505	Cdc42ep5	CDC42 effector protein (Rho GTPase binding) 5
0	0	-0.0155168	0.944397	0	-0.0107914	0.96801	0	0.0057378	0.971591	0	0.0122477	0.938686	0	66013	Arhgef9	Cdc42 guanine nucleotide exchange factor (GEF) 9
0	0	0.0537606	0.722739	0	0.0819926	0.549709	0	0.247268	0.150243	0	0.0592088	0.674779	0	499672	Cdc42se1	CDC42 small effector 1
0	0	0.284754	0.149093	0	0.339953	0.0762865	0	0.398006	0.014398	0	0.219218	0.0409839	0	85434	Cdc5l	CDC5 cell division cycle 5-like (S. pombe)
0	0	-0.105822	0.534576	0	0.0658815	0.836319	0	-0.0901484	0.644747	0	0.116977	0.530482	0	353304	Cdc91l1	CDC91 cell division cycle 91-like 1 (S. cerevisiae)
0	0	0.237145	0.484828	0	0.102899	0.763695	0	-0.351055	0.150243	0	0.186332	0.366908	0	301434	Clk1	CDC-like kinase 1
0	0	0.168229	0.266612	0	0.14051	0.281027	0	0.0641159	0.546007	0	0.0780821	0.803866	0	365842	Clk2	CDC-like kinase 2
0	0	0.136156	0.573274	0	0.164814	0.313958	0	0.0250905	0.855829	0	0.191694	0.0688986	0	171305	Clk3	CDC-like kinase 3
0	0	-0.106687	0.523791	0	0.112709	0.632666	0	-0.191219	0.136886	0	-0.0480917	0.782316	0	294362	Cisd1	CDGSH iron sulfur domain 1
0	0	0.221906	0.409568	0	0.197296	0.482946	0	0.0607222	0.702766	0	0.274849	0.191758	0	295457	Cisd2	CDGSH iron sulfur domain 2
0	0	-0.118454	0.732406	0	-0.177711	0.28747	0	-0.0750896	0.799477	0	-0.149035	0.398349	0	287661	Cisd3	CDGSH iron sulfur domain 3
0	0	-0.0205629	0.97479	0	0.0225234	0.976125	0	-0.0630258	0.919605	0	-0.367004	0.125644	0	688405	Cdk2ap2	CDK2-associated protein 2
0	0	0.0712822	0.794625	0	0.114293	0.50189	0	0.165662	0.0771226	0	0.0784172	0.551396	0	307585	Cables1	Cdk5 and Abl enzyme substrate 1
0	0	0.0150128	0.967928	0	-0.0206684	0.948817	0	-0.0289143	0.79191	0	-0.057355	0.655904	0	252827	Cdk5rap1	CDK5 regulatory subunit associated protein 1
0	0	0.0835111	0.836501	0	0.00265252	0.996158	0	0.0251725	0.894999	0	-0.0904709	0.69376	0	286919	Cdk5rap2	CDK5 regulatory subunit associated protein 2
0	0	-0.118181	0.490019	0	0.180645	0.373445	0	0.163299	0.107188	0	0.0412998	0.822209	0	296639	Ciz1	CDKN1A interacting zinc finger protein 1
0	0	-0.00897132	0.964955	0	0.0801692	0.557484	0	0.0236097	0.855933	0	0.0787094	0.401666	0	287278	Cdkn2aipnl	CDKN2A interacting protein N-terminal like
0	0	-0.0379925	0.90953	0	-0.0627119	0.693752	0	-0.0772274	0.376242	0	-0.0496248	0.655904	0	50938	Cdon	Cdon homolog (mouse)
0	0	-0.0896157	0.731693	0	0.0196916	0.964218	0	-0.0410821	0.740506	0	-0.000914418	0.997577	0	114101	Cds2	CDP-diacylglycerol synthase (phosphatidate cytidylyltransferase) 2
0	0	0.0295922	0.927607	0	0.064189	0.548198	0	-0.0857711	0.540352	0	-0.166432	0.290477	0	81925	Cds1	CDP-diacylglycerol synthase 1
0	0	0.251381	0.507453	0	0.115492	0.455988	0	0.208281	0.230354	0	0.00313068	0.993788	0	192260	Cdipt	CDP-diacylglycerol--inositol 3-phosphatidyltransferase (phosphatidylinositol synthase)
0	0	-0.156212	0.450788	0	-0.150988	0.448261	0	-0.18402	0.267709	0	-0.179483	0.290723	0	85254	Cdw92	CDW92 antigen
0	0	0.0433236	0.938933	0	-0.0793171	0.492256	0	-0.193573	0.126611	0	-0.0978872	0.656711	0	363058	Cadm1	cell adhesion molecule 1
0	0	-0.0240388	0.933593	0	-0.0142868	0.955954	0	-0.0644944	0.555787	0	-0.0846023	0.641585	0	360882	Cadm3	cell adhesion molecule 3
0	0	-0.0623015	0.858091	0	0.0329266	0.930744	0	0.0169648	0.927563	0	-0.0636157	0.688609	0	361675	Cend1	cell cycle exit and neuronal differentiation 1
0	0	-0.0850764	0.687875	0	-0.0241289	0.912431	0	0.0749593	0.53752	0	0.0898565	0.428367	0	364666	Ccrk	cell cycle related kinase
0	0	-0.0342996	0.954733	0	0.0887005	0.823294	0	-0.361094	0.125155	0	-0.0899726	0.695937	0	291541	Cidea	cell death-inducing DNA fragmentation factor, alpha subunit-like effector A
0	0	0.088251	0.68401	0	0.294547	0.0573208	0	0.135905	0.178867	0	0.292965	0.110649	0	116656	Cdc123	cell division cycle 123 homolog (S. cerevisiae)
0	0	-0.110763	0.637278	0	-0.252002	0.0762772	0	-0.0562383	0.849068	0	-0.103025	0.346512	0	54237	Cdc2	cell division cycle 2, G1 to S and G2 to M
0	0	-0.0970866	0.695506	0	0.0388167	0.877504	0	-0.0101157	0.961949	0	-0.0174596	0.924274	0	64515	Cdc20	cell division cycle 20 homolog (S. cerevisiae)
0	0	-0.0268819	0.910339	0	-0.00147253	0.997141	0	0.0136018	0.919396	0	-0.118967	0.196027	0	171102	Cdc25a	cell division cycle 25 homolog A (S. pombe)
0	0	-0.12637	0.342545	0	-0.0661625	0.631577	0	0.0363933	0.89123	0	0.0417518	0.867018	0	171103	Cdc25b	cell division cycle 25 homolog B (S. pombe)
0	0	-0.00325958	0.989395	0	0.0824222	0.514834	0	0.0960114	0.479153	0	0.115898	0.291756	0	366381	Cdc26	cell division cycle 26
0	0	0.0282131	0.909736	0	-0.0330124	0.877504	0	0.135183	0.280594	0	-0.0689611	0.49282	0	306998	Cdc2l5	cell division cycle 2-like 5 (cholinesterase-related cell division controller)
0	0	-0.133201	0.518008	0	-0.00368044	0.994419	0	0.0557326	0.597989	0	-0.0928052	0.552941	0	309804	Cdc2l6	cell division cycle 2-like 6 (CDK8-like)
0	0	0.133222	0.554908	0	0.101096	0.474004	0	0.20004	0.0883969	0	0.000596481	0.998334	0	299602	Cdc34	cell division cycle 34 homolog (S. cerevisiae)
0	0	-0.00706889	0.975738	0	-0.0316702	0.842447	0	0.0296819	0.820807	0	0.0315522	0.818243	0	114562	Cdc37	cell division cycle 37 homolog (S. cerevisiae)
0	0	0.0692382	0.728188	0	0.00765411	0.98693	0	-0.022905	0.865959	0	-0.00105913	0.995246	0	361859	Cdc40	cell division cycle 40 homolog (S. cerevisiae)
0	0	0.0710712	0.801991	0	0.205926	0.284905	0	0.237379	0.32193	0	0.0844107	0.532967	0	64465	Cdc42	cell division cycle 42 (GTP binding protein)
0	0	0.0732223	0.614395	0	0.0550354	0.75067	0	-1.30497e-05	0.999905	0	0.0329346	0.833808	0	361849	Ccar1	cell division cycle and apoptosis regulator 1
0	0	-0.0771739	0.836935	0	-0.171606	0.347209	0	-0.0862321	0.675671	0	-0.0165519	0.955582	0	500727	Cdca4	cell division cycle associated 4
0	0	0.0330847	0.917357	0	0.0409536	0.88131	0	0.124188	0.207343	0	0.0469752	0.875939	0	311742	Cdca7	cell division cycle associated 7
0	0	0.00281148	0.986048	0	-0.0141398	0.956717	0	-0.0329051	0.813471	0	-0.00517607	0.975751	0	619566	Cdca7l	cell division cycle associated 7 like
0	0	-0.0801681	0.682467	0	-0.0286591	0.939581	0	-0.0838838	0.494992	0	0.064626	0.700055	0	500545	Cdca8	cell division cycle associated 8
0	0	0.0635674	0.815725	0	-0.00753553	0.978089	0	0.168129	0.217982	0	0.152618	0.532967	0	245918	Cgref1	cell growth regulator with EF hand domain 1
0	0	0.247844	0.534576	0	-0.0636328	0.768284	0	0.429568	0.141691	0	0.0538713	0.888676	0	116679	Cgrrf1	cell growth regulator with ring finger domain 1
0	0	0.653007	0.336469	0	0.338695	0.213565	0	0.31936	0.213813	0	0.102679	0.728978	0	289185	Creg1	cellular repressor of E1A-stimulated genes 1
0	0	-0.0767533	0.802225	0	-0.000663766	0.998066	0	0.0205076	0.91535	0	-0.0251415	0.856619	0	25061	Crabp1	cellular retinoic acid binding protein 1
0	0	-0.0165695	0.94848	0	0.209277	0.170677	0	0.0427046	0.651545	0	0.0379186	0.916071	0	29563	Crabp2	cellular retinoic acid binding protein 2
0	0	0.0399233	0.836935	0	0.0757397	0.70084	0	0.0368001	0.837449	0	0.0217718	0.870012	0	361617	Centd2	centaurin, delta 2
0	0	0.0227788	0.960413	0	0.00138408	0.998525	0	-0.263722	0.330898	0	0.0519235	0.818987	0	84593	Cetn2	centrin 2
0	0	-0.0139018	0.961403	0	0.0435643	0.720393	0	-0.024684	0.908214	0	0.0921829	0.501304	0	170895	Cetn3	centrin 3
0	0	-0.103881	0.581722	0	-0.094175	0.387319	0	0.121206	0.351252	0	-0.0801613	0.672528	0	362044	Cenpe	centromere protein E
0	0	-0.0212114	0.939804	0	-0.0155801	0.938356	0	0.0160948	0.911247	0	0.00494743	0.980107	0	25448	Cenpi	centromere protein I
0	0	-0.238551	0.154141	0	-0.186586	0.196152	0	-0.115474	0.430404	0	-0.12991	0.305617	0	315164	Cenpm	centromere protein M
0	0	0.0104035	0.964933	0	0.0216683	0.932532	0	-0.00454329	0.98019	0	0.061372	0.611648	0	307805	Cenpt	centromere protein T
0	0	0.014645	0.961403	0	-0.00501924	0.994419	0	-0.231938	0.346225	0	-0.0284047	0.959407	0	311886	Cep110	centrosomal protein 110kDa
0	0	0.0719481	0.691787	0	-0.00158956	0.996158	0	-0.0339606	0.837527	0	0.0300075	0.820715	0	307302	Cep120	centrosomal protein 120kDa
0	0	-0.0389716	0.905307	0	0.0030422	0.995466	0	0.0326402	0.882822	0	-0.0203448	0.936233	0	363055	Cep164	centrosomal protein 164kDa
0	0	-0.0258355	0.906805	0	0.0414631	0.855295	0	-0.0821198	0.486285	0	0.0646248	0.73427	0	311573	Cep250	centrosomal protein 250kDa
0	0	-0.0205841	0.935179	0	-0.0620474	0.681361	0	0.0421	0.773584	0	0.0447155	0.776245	0	60347	Cep78	centrosomal protein 78kDa
0	0	0.115053	0.482239	0	0.0634122	0.712108	0	-0.00484715	0.987673	0	-0.0448927	0.830083	0	300129	Cerk	ceramide kinase
0	0	0.0285281	0.921344	0	0.00201954	0.996162	0	0.102434	0.672514	0	0.0507332	0.755407	0	308958	Cdr2	cerebellar degeneration-related 2
0	0	-0.101794	0.582354	0	-0.0968787	0.541721	0	-0.0938326	0.60025	0	-0.00331847	0.989027	0	498922	Cbln1	cerebellin 1 precursor
0	0	-0.0565857	0.836935	0	-0.0369157	0.868293	0	-0.00942578	0.963156	0	0.00903248	0.955582	0	291388	Cbln2	cerebellin 2 precursor
0	0	0.0424334	0.920545	0	-0.0147612	0.955092	0	-0.0354054	0.834454	0	-0.0109891	0.958666	0	296616	Cercam	cerebral endothelial cell adhesion molecule
0	0	0.0890703	0.819453	0	0.0679996	0.837589	0	-0.0480935	0.872266	0	-0.167732	0.221369	0	306128	Cln5	ceroid-lipofuscinosis, neuronal 5
0	0	-0.0142603	0.961403	0	0.0932955	0.594032	0	0.00909809	0.965506	0	-0.00930717	0.946086	0	306619	Cln8	ceroid-lipofuscinosis, neuronal 8
0	0	-0.108835	0.765321	0	-0.165096	0.447556	0	-0.159197	0.411448	0	-0.185928	0.217558	0	24268	Cp	ceruloplasmin
0	0	-0.00711869	0.984926	0	0.0212869	0.961664	0	-0.0630585	0.813059	0	-0.130487	0.368942	0	360457	Figf	c-fos induced growth factor
-1	-1	0.228503	0.47284	0	-0.452529	0.0116218	0	-0.403103	0.00226172	-1	-0.0655599	0.82587	0	288353	Cggbp1	CGG triplet repeat binding protein 1
0	0	-0.108857	0.587277	0	-0.245129	0.0672958	0	-0.109962	0.205004	0	-0.0253874	0.894607	0	362196	Chac1	ChaC, cation transport regulator homolog 1 (E. coli)
0	0	-0.659675	0.0746884	0	-0.335484	0.0689087	0	-0.440001	0.0265459	0	-0.279838	0.257899	0	360887	Cabc1	chaperone, ABC1 activity of bc1 complex homolog (S. pombe)
0	0	0.116576	0.851482	0	0.0849208	0.731878	0	0.129946	0.726592	0	-0.023813	0.939944	0	299809	Cct2	chaperonin containing TCP1, subunit 2 (beta)
0	0	0.243979	0.684583	0	-0.0386377	0.876118	0	-0.00281309	0.99685	0	0.0820803	0.672528	0	295230	Cct3	chaperonin containing Tcp1, subunit 3 (gamma)
0	0	0.0593591	0.905355	0	0.0380698	0.843422	0	0.0442027	0.872595	0	0.0164536	0.938185	0	29374	Cct4	chaperonin containing Tcp1, subunit 4 (delta)
0	0	0.154365	0.671246	0	0.167479	0.260219	0	0.176986	0.327361	0	0.226713	0.0858187	0	294864	Cct5	chaperonin containing Tcp1, subunit 5 (epsilon)
0	0	0.225732	0.478993	0	0.263963	0.365843	0	0.12623	0.715519	0	0.165498	0.613248	0	297406	Cct7	chaperonin containing Tcp1, subunit 7 (eta)
0	0	0.0577402	0.823358	0	0.0248654	0.930823	0	-0.0149711	0.968466	0	0.0657553	0.552941	0	288305	Cct8	chaperonin containing Tcp1, subunit 8 (theta)
0	0	-0.184554	0.233692	0	0.00234988	0.996158	0	-0.00564742	0.982368	0	0.014164	0.951841	0	171371	Xcl1	chemokine (C motif) ligand 1
0	0	-0.0297966	0.890085	0	-0.00419899	0.987738	0	0.0587002	0.608129	0	0.0373613	0.759705	0	29397	Ccl11	chemokine (C-C motif) ligand 11
0	0	0.196376	0.686167	0	0.473662	0.172226	0	0.450058	0.0735249	0	0.215406	0.300247	0	117518	Ccl17	chemokine (C-C motif) ligand 17
0	0	-0.0454353	0.891182	0	0.0823916	0.5445	0	0.11149	0.495611	0	-0.0737076	0.545034	0	24770	Ccl2	chemokine (C-C motif) ligand 2
0	0	-0.125215	0.767639	0	0.125557	0.405979	0	-0.0313529	0.893822	0	0.0105074	0.977055	0	29538	Ccl20	chemokine (C-C motif) ligand 20
0	0	-0.0115825	0.96652	0	0.0313334	0.919171	0	-0.0027137	0.989308	0	0.0784458	0.533812	0	117551	Ccl22	chemokine (C-C motif) ligand 22
0	0	-0.0212791	0.931117	0	0.10494	0.40226	0	-0.0588017	0.609499	0	0.0435233	0.754057	0	362505	Ccl27	chemokine (C-C motif) ligand 27
0	0	0.0321379	0.942067	0	0.149265	0.327335	0	-0.0402211	0.802028	0	-0.111571	0.486044	0	114492	Ccl28	chemokine (C-C motif) ligand 28
0	0	-0.028221	0.925515	0	-0.0551684	0.688691	0	-0.000337396	0.999205	0	-0.0762064	0.724353	0	25542	Ccl3	chemokine (C-C motif) ligand 3
0	0	-0.206347	0.517798	0	-0.338217	0.200296	0	0.119301	0.856207	0	0.227782	0.200256	0	116637	Ccl4	chemokine (C-C motif) ligand 4
0	0	-0.00792532	0.981905	0	0.101551	0.529368	0	0.109964	0.460287	0	0.0449947	0.73427	0	81780	Ccl5	chemokine (C-C motif) ligand 5
0	0	-0.200458	0.234751	0	0.0280492	0.935238	0	0.43298	0.306598	0	-0.140816	0.716017	0	287910	Ccl6	chemokine (C-C motif) ligand 6
0	0	0.0224376	0.936849	0	0.0678914	0.7796	0	0.0251733	0.855829	0	0.0937462	0.596901	0	57301	Ccr1	chemokine (C-C motif) receptor 1
0	0	-0.0742171	0.788929	0	-0.0143672	0.961664	0	0.0375904	0.750423	0	-0.00244927	0.98851	0	60463	Ccr2	chemokine (C-C motif) receptor 2
0	0	-0.0822205	0.906256	0	-0.0322118	0.926327	0	-0.107314	0.673059	0	-0.004363	0.989593	0	117027	Ccr3	chemokine (C-C motif) receptor 3
0	0	-0.0295839	0.933421	0	-0.0984845	0.50283	0	0.000125631	0.99985	0	0.047481	0.783125	0	171054	Ccr4	chemokine (C-C motif) receptor 4
0	0	-0.0877796	0.630753	0	-0.0517446	0.76218	0	-0.0220028	0.895348	0	0.0561811	0.691939	0	117029	Ccr5	chemokine (C-C motif) receptor 5
0	0	-0.00540794	0.988246	0	0.058879	0.665604	0	0.0287962	0.863796	0	0.0574829	0.700761	0	89808	Cx3cl1	chemokine (C-X3-C motif) ligand 1
0	0	-0.0427234	0.850697	0	0.0779153	0.693531	0	-0.0577122	0.600542	0	-0.0652025	0.619779	0	171056	Cx3cr1	chemokine (C-X3-C motif) receptor 1
0	0	-0.420733	0.610829	0	-0.461806	0.582673	0	-0.440863	0.546491	0	0.122047	0.910262	0	81503	Cxcl1	chemokine (C-X-C motif) ligand 1 (melanoma growth stimulating activity, alpha)
0	0	0.0442839	0.860894	0	0.121851	0.41399	0	0.326355	0.0155763	0	-0.033512	0.875939	0	245920	Cxcl10	chemokine (C-X-C motif) ligand 10
-1	-1	-0.140594	0.797796	0	-0.221711	0.352101	0	-0.647965	0.00427075	-1	-0.152963	0.431545	0	24772	Cxcl12	chemokine (C-X-C motif) ligand 12 (stromal cell-derived factor 1)
0	0	-0.101362	0.502064	0	-0.0100322	0.97449	0	0.046334	0.80199	0	0.0183192	0.94914	0	498335	Cxcl13	chemokine (C-X-C motif) ligand 13
0	0	0.159729	0.490019	0	0.220515	0.211609	0	0.259146	0.0645788	0	0.238166	0.0940181	0	306748	Cxcl14	chemokine (C-X-C motif) ligand 14
0	0	-0.0299281	0.933443	0	-0.116206	0.398845	0	0.0583683	0.73503	0	-0.133078	0.397371	0	497942	Cxcl16	chemokine (C-X-C motif) ligand 16
0	0	-0.0513236	0.80283	0	-0.0257782	0.900918	0	-0.0449817	0.694411	0	0.0541794	0.688851	0	114105	Cxcl2	chemokine (C-X-C motif) ligand 2
0	0	-0.0411213	0.835658	0	-0.0108125	0.959005	0	0.0658332	0.406263	0	-0.0193208	0.89204	0	171551	Cxcl3	chemokine (C-X-C motif) ligand 3
0	0	-0.00412867	0.980119	0	0.0416245	0.83207	0	-0.025855	0.908214	0	-0.0041355	0.985278	0	60665	Cxcl6	chemokine (C-X-C motif) ligand 6 (granulocyte chemotactic protein 2)
0	0	-0.083166	0.856513	0	0.114491	0.634705	0	0.423938	0.222559	0	-0.0788784	0.649106	0	246759	Cxcl9	chemokine (C-X-C motif) ligand 9
0	0	-0.00930527	0.97479	0	0.0623173	0.748987	0	0.08024	0.520788	0	0.0538098	0.649106	0	84475	Cxcr3	chemokine (C-X-C motif) receptor 3
0	0	0.02264	0.910339	0	0.0517797	0.76218	0	0.018965	0.913324	0	0.0145975	0.926693	0	60628	Cxcr4	chemokine (C-X-C motif) receptor 4
0	0	-0.0278219	0.942067	0	0.0754089	0.836319	0	0.0215549	0.905067	0	-0.0147596	0.94999	0	29363	Cxcr5	chemokine (C-X-C motif) receptor 5
1	1	0.116615	0.487406	0	0.269739	0.164819	0	1.18158	0.00566553	1	0.877987	0.0354574	0	84348	Cxcr7	chemokine (C-X-C motif) receptor 7
0	0	-0.047562	0.919269	0	-0.105273	0.355039	0	-0.151896	0.169361	0	-0.0566208	0.746055	0	140473	Ccbp2	chemokine binding protein 2
0	0	-0.0311134	0.910339	0	0.0318409	0.804995	0	-0.0442436	0.736041	0	0.0107025	0.953682	0	245978	Cklf	chemokine-like factor
0	0	-0.122146	0.492631	0	0.00983778	0.971498	0	-0.0243387	0.894576	0	-0.198774	0.216288	0	60669	Cmklr1	chemokine-like receptor 1
0	0	0.00676956	0.967928	0	-0.0261369	0.857491	0	-0.0178863	0.896607	0	-0.020908	0.871754	0	84030	Chn1	chimerin (chimaerin) 1
0	0	0.18636	0.186851	0	0.150468	0.313825	0	0.0528966	0.790316	0	0.0501774	0.869608	0	84031	Chn2	chimerin (chimaerin) 2
0	0	-0.102663	0.709671	0	-0.0413219	0.869069	0	0.0230349	0.913676	0	0.00476891	0.979481	0	113901	Chia	chitinase, acidic
0	0	0.0257634	0.948779	0	-0.169464	0.439785	0	0.0461941	0.905597	0	-0.17823	0.221369	0	81652	Ctbs	chitobiase, di-N-acetyl-
0	0	-0.0357518	0.911601	0	0.0791075	0.701662	0	0.036047	0.816955	0	0.138565	0.315235	0	140583	Chek1	CHK1 checkpoint homolog (S. pombe)
0	0	-0.0662138	0.761444	0	0.0690045	0.712591	0	-0.0256137	0.908214	0	0.115351	0.468681	0	114212	Chek2	CHK2 checkpoint homolog (S. pombe)
0	0	-0.0391983	0.926219	0	-0.0052625	0.986272	0	0.0306463	0.869465	0	-0.0374099	0.844502	0	25688	Clcn1	chloride channel 1
0	0	-0.0806684	0.708235	0	0.0168618	0.961688	0	-0.181795	0.0538211	0	-0.158992	0.140061	0	29232	Clcn2	chloride channel 2
0	0	0.0857843	0.651991	0	0.0245896	0.918164	0	0.0425957	0.882792	0	-0.0977322	0.468681	0	84360	Clcn3	chloride channel 3
0	0	0.180099	0.297955	0	-0.0404361	0.870308	0	0.0786675	0.733625	0	0.161186	0.120992	0	60586	Clcn4-2	chloride channel 4-2
0	0	0.0549183	0.83073	0	-0.0832742	0.61224	0	0.0538342	0.606328	0	-0.0548291	0.714652	0	25749	Clcn5	chloride channel 5
0	0	0.139803	0.433433	0	0.0431304	0.75067	0	0.0497146	0.682386	0	0.107912	0.319245	0	29233	Clcn7	chloride channel 7
0	0	0.0758265	0.703984	0	0.0298524	0.897654	0	-0.0609531	0.714001	0	0.0664164	0.559653	0	362053	Clca4	chloride channel accessory 4
0	0	0.0411176	0.843618	0	0.0100963	0.971854	0	0.00239385	0.988598	0	0.0209997	0.863987	0	308015	Clca3	chloride channel calcium activated 3
0	0	0.118262	0.368518	0	-0.0133805	0.961664	0	0.0509289	0.751471	0	0.0140453	0.923074	0	170927	Clcc1	chloride channel CLIC-like 1
0	0	-0.00798942	0.97817	0	-0.0609245	0.747317	0	0.100885	0.6139	0	0.0872822	0.547591	0	79425	Clcnka	chloride channel Ka
0	0	0.0357447	0.915661	0	0.0631027	0.66244	0	-0.085676	0.469416	0	-0.0257817	0.914035	0	79430	Clcnkb	chloride channel Kb
0	0	-0.110411	0.687748	0	0.0848349	0.557484	0	0.154956	0.268544	0	0.0595797	0.718822	0	65160	Clns1a	chloride channel, nucleotide-sensitive, 1A
0	0	-0.274123	0.0933031	0	-0.113806	0.49168	0	-0.0286456	0.894576	0	-0.125059	0.380972	0	406864	Clic1	chloride intracellular channel 1
0	0	-0.0303073	0.888589	0	0.00563924	0.988777	0	0.0701422	0.617346	0	-0.0190473	0.875939	0	296566	Clic3	chloride intracellular channel 3
0	0	0.0280869	0.971873	0	-0.331138	0.0436857	0	-0.498618	0.0145505	0	-0.111661	0.666519	0	83718	Clic4	chloride intracellular channel 4 (mitochondrial)
0	0	-0.00501305	0.980119	0	-0.0144319	0.943512	0	-0.0084006	0.955825	0	-0.0188759	0.895344	0	94272	Clic5	chloride intracellular channel 5
0	0	0.0251196	0.942593	0	-0.0174044	0.958213	0	0.00090175	0.997505	0	-0.0174442	0.91658	0	25298	Cck	cholecystokinin
0	0	0.109175	0.622354	0	0.139896	0.389215	0	0.148786	0.219663	0	0.0108275	0.943155	0	24889	Cckar	cholecystokinin A receptor
0	0	-0.0121213	0.964571	0	-0.0497458	0.687845	0	0.0204392	0.911372	0	-0.00652656	0.975429	0	25706	Cckbr	cholecystokinin B receptor
3	1	2.03027	8.51959e-05	1	1.44308	0.0115544	0	2.15428	9.73884e-05	1	1.70032	0.002197	1	29194	Chka	choline kinase alpha
0	0	-0.198573	0.384912	0	-0.117471	0.573599	0	-0.07227	0.645122	0	-0.286126	0.181869	0	29367	Chkb	choline kinase beta
-1	-1	-0.269912	0.188355	0	-0.236906	0.123282	0	-0.486806	0.00105017	-1	-0.458221	0.015997	0	310773	Cept1	choline/ethanolamine phosphotransferase 1
0	0	-0.15026	0.495491	0	0.00161484	0.997321	0	0.0400307	0.791822	0	0.00917897	0.969823	0	25229	Chrm1	cholinergic receptor, muscarinic 1
0	0	0.0139838	0.961403	0	0.0218008	0.944596	0	0.0315011	0.898284	0	-0.0619423	0.688088	0	81645	Chrm2	cholinergic receptor, muscarinic 2
0	0	-0.0575317	0.750936	0	-0.0412072	0.74269	0	-0.0409431	0.733625	0	0.0548294	0.606825	0	24260	Chrm3	cholinergic receptor, muscarinic 3
0	0	-0.0553398	0.822724	0	-0.0213147	0.940439	0	0.0172548	0.906563	0	0.0771848	0.401363	0	25111	Chrm4	cholinergic receptor, muscarinic 4
0	0	0.0409656	0.922374	0	-0.0149755	0.973191	0	-0.0473742	0.781479	0	0.0862824	0.618971	0	53949	Chrm5	cholinergic receptor, muscarinic 5
0	0	-0.119726	0.690018	0	-0.0551328	0.88333	0	0.00716886	0.977922	0	-0.0225589	0.930723	0	79557	Chrna1	cholinergic receptor, nicotinic, alpha 1 (muscle)
0	0	0.0573537	0.761444	0	-0.00715089	0.978743	0	-0.0282097	0.844661	0	-0.02863	0.840436	0	64574	Chrna10	cholinergic receptor, nicotinic, alpha 10
0	0	-0.133939	0.706491	0	0.109833	0.557484	0	-0.00354823	0.988459	0	0.10676	0.496059	0	170945	Chrna2	cholinergic receptor, nicotinic, alpha 2 (neuronal)
0	0	0.0409615	0.916759	0	0.12325	0.225469	0	0.0653329	0.748228	0	0.0125407	0.951841	0	25101	Chrna3	cholinergic receptor, nicotinic, alpha 3
0	0	-0.140658	0.767639	0	0.0493453	0.76218	0	-0.0472318	0.842219	0	0.0390934	0.802105	0	25590	Chrna4	cholinergic receptor, nicotinic, alpha 4
0	0	-0.0163056	0.938933	0	0.111083	0.279996	0	-0.0463176	0.709485	0	0.02744	0.838604	0	25102	Chrna5	cholinergic receptor, nicotinic, alpha 5
0	0	0.0480957	0.916732	0	-0.0896954	0.53532	0	-0.0439418	0.743694	0	-0.0391866	0.73875	0	81721	Chrna6	cholinergic receptor, nicotinic, alpha 6
0	0	-0.062218	0.780416	0	-0.0247796	0.920035	0	0.0470487	0.739328	0	-0.0330772	0.784078	0	65024	Chrna9	cholinergic receptor, nicotinic, alpha 9
0	0	0.0635482	0.820613	0	-0.0743976	0.549396	0	0.102674	0.253451	0	-0.0443162	0.79618	0	24261	Chrnb1	cholinergic receptor, nicotinic, beta 1 (muscle)
0	0	-0.181029	0.279242	0	0.106668	0.49323	0	-0.0799442	0.455135	0	0.00927264	0.971931	0	54239	Chrnb2	cholinergic receptor, nicotinic, beta 2 (neuronal)
0	0	-0.0165161	0.944907	0	0.0277296	0.904765	0	0.0332423	0.800905	0	-0.0387117	0.867809	0	171131	Chrnb3	cholinergic receptor, nicotinic, beta 3
0	0	-0.00604292	0.981905	0	-0.0359871	0.868768	0	0.0889385	0.540346	0	-0.0389662	0.83645	0	25103	Chrnb4	cholinergic receptor, nicotinic, beta 4
0	0	0.0214444	0.938933	0	-0.0340418	0.886759	0	-0.109167	0.395416	0	-0.0588612	0.746606	0	54240	Chrnd	cholinergic receptor, nicotinic, delta
0	0	-0.102862	0.451883	0	0.0516734	0.668579	0	-0.113038	0.273269	0	-0.0446752	0.789849	0	29422	Chrne	cholinergic receptor, nicotinic, epsilon
0	0	0.0372518	0.917574	0	-0.135853	0.34583	0	-0.0819341	0.459366	0	-0.12295	0.376155	0	25753	Chrng	cholinergic receptor, nicotinic, gamma
0	0	-0.0119851	0.965865	0	0.0249298	0.93019	0	0.0646747	0.471034	0	0.0272465	0.830746	0	29195	Chad	chondroadherin
0	0	0.0185377	0.952708	0	0.0370529	0.855355	0	0.029096	0.876954	0	-0.108489	0.53553	0	316533	Chpf	chondroitin polymerizing factor
0	0	-0.122135	0.434271	0	0.0468495	0.747317	0	0.0633141	0.620211	0	-0.01964	0.944073	0	81651	Cspg4	chondroitin sulfate proteoglycan 4
0	0	-0.120958	0.598423	0	-0.0412078	0.800561	0	0.00134081	0.995428	0	-0.108035	0.325732	0	50568	Cspg5	chondroitin sulfate proteoglycan 5
0	0	-0.0690349	0.688386	0	-0.000605341	0.998525	0	0.0210934	0.872294	0	-0.0528587	0.662202	0	292999	Chsy1	chondroitin sulfate synthase 1
0	0	0.137634	0.700547	0	0.0132751	0.961664	0	-0.0446657	0.81677	0	0.0741838	0.685703	0	24942	Chm	choroideremia (Rab escort protein 1)
0	0	0.0683525	0.813081	0	-0.0321908	0.88131	0	0.026282	0.818485	0	0.15353	0.386362	0	315058	Chrac1	chromatin accessibility complex 1
0	0	0.0727425	0.855853	0	0.0153387	0.971171	0	0.0850566	0.666447	0	0.242649	0.112153	0	689364	Chmp1b	chromatin modifying protein 1B
0	0	0.034023	0.939053	0	0.050794	0.797685	0	0.0442543	0.890026	0	0.225567	0.0923132	0	365191	Chmp2a	chromatin modifying protein 2A
0	0	0.0818501	0.711304	0	0.0521163	0.813247	0	0.0372632	0.809831	0	0.0570063	0.72872	0	363720	Chmp2b	chromatin modifying protein 2B
0	0	0.0727106	0.690018	0	-0.0148552	0.970903	0	0.0702341	0.618224	0	0.0444391	0.822309	0	312254	Chmp4b	chromatin modifying protein 4B
0	0	0.0549115	0.815725	0	-0.016109	0.963119	0	-0.0340714	0.868129	0	0.0788823	0.860729	0	287873	Chmp6	chromatin modifying protein 6
0	0	-0.0921656	0.872433	0	-0.500114	0.300743	0	-0.29517	0.0229164	0	-0.530565	0.326634	0	360609	Cbx1	chromobox homolog 1 (HP1 beta homolog Drosophila )
0	0	0.110959	0.5801	0	-0.0243763	0.920035	0	0.000806644	0.997505	0	-0.0233922	0.913718	0	300266	Cbx5	chromobox homolog 5 (HP1 alpha homolog, Drosophila)
0	0	0.0527598	0.856241	0	-0.0651533	0.714235	0	-0.0197513	0.931931	0	-0.136381	0.380972	0	315136	Cbx6	chromobox homolog 6
0	0	-0.014677	0.946504	0	0.0108359	0.959649	0	-0.00315847	0.982368	0	0.0167468	0.892728	0	362962	Cbx7	chromobox homolog 7
0	0	0.0306759	0.948779	0	0.297741	0.238176	0	0.362629	0.0408606	0	0.267916	0.208035	0	310707	Chd1l	chromodomain helicase DNA binding protein 1-like
0	0	-0.0253809	0.909545	0	0.000555568	0.99811	0	-0.0914981	0.547376	0	-0.130055	0.412304	0	303241	Chd3	chromodomain helicase DNA binding protein 3
0	0	0.052038	0.868697	0	-0.0161412	0.967513	0	-0.0217372	0.944866	0	-0.147788	0.310486	0	117535	Chd4	chromodomain helicase DNA binding protein 4
0	0	0.0310993	0.86975	0	0.0566409	0.627233	0	0.0625923	0.522245	0	0.0219441	0.865045	0	311607	Chd6	chromodomain helicase DNA binding protein 6
0	0	-0.0389964	0.906805	0	0.0394216	0.774928	0	-0.00617167	0.970986	0	-0.024856	0.860729	0	65027	Chd8	chromodomain helicase DNA binding protein 8
0	0	0.0158445	0.948779	0	0.0407948	0.780015	0	-0.0150048	0.929665	0	0.000536071	0.998149	0	24258	Chga	chromogranin A
0	0	0.0600868	0.691787	0	0.00787313	0.975927	0	0.00275663	0.988459	0	-0.0258626	0.844315	0	24259	Chgb	chromogranin B
0	0	0.098617	0.686327	0	0.22069	0.144123	0	0.15904	0.267111	0	0.0744162	0.66064	0	362273	Cse1l	chromosome segregation 1-like (S. cerevisiae)
0	0	0.088718	0.856241	0	-0.0290123	0.941161	0	-6.75705e-05	0.999877	0	0.277191	0.0484736	0	299154	Churc1	churchill domain containing 1
0	0	-0.0135878	0.959677	0	-0.097806	0.563012	0	0.0300846	0.810657	0	-0.00407015	0.987982	0	25627	Cma1	chymase 1, mast cell
0	0	0.0129419	0.954733	0	0.0181283	0.955014	0	0.0801241	0.49636	0	0.033281	0.85491	0	362653	Ctrc	chymotrypsin C (caldecrin)
0	0	0.0166546	0.95286	0	0.0145552	0.949955	0	-0.00625794	0.97527	0	0.0702673	0.618778	0	117184	Ctrl	chymotrypsin-like
0	0	-0.16531	0.910339	0	-0.451746	0.133918	0	-0.400056	0.0858978	0	0.137549	0.806661	0	24331	Cela1	chymotrypsin-like elastase family, member 1
0	0	-0.126042	0.73151	0	-0.0460239	0.82557	0	0.0299999	0.888723	0	0.0420973	0.849927	0	24332	Cela2a	chymotrypsin-like elastase family, member 2A
0	0	-0.0594806	0.837396	0	-0.0325763	0.895243	0	-0.0460583	0.791822	0	0.0133912	0.939337	0	24291	Ctrb1	chymotrypsinogen B1
0	0	-0.0612377	0.734307	0	0.0422585	0.763584	0	-0.0172039	0.894576	0	-0.0185428	0.917259	0	25707	Cntf	ciliary neurotrophic factor
0	0	-0.0794397	0.751498	0	0.0688376	0.587144	0	-0.0216478	0.915739	0	-0.0267442	0.895006	0	313663	Crocc	ciliary rootlet coiled-coil, rootletin
0	0	-0.110085	0.502407	0	0.0812248	0.686586	0	0.161226	0.606328	0	-0.213405	0.429226	0	291987	Cirh1a	cirrhosis, autosomal recessive 1A (human)
0	0	-0.0594562	0.90085	0	-0.377251	0.019948	0	-0.321083	0.0553278	0	0.235283	0.344452	0	360602	Crop	cisplatin resistance-associated overexpressed protein
0	0	-0.0206984	0.942325	0	0.0455513	0.778212	0	0.0588872	0.75739	0	0.0668898	0.680326	0	306198	Clybl	citrate lyase beta like
0	0	-0.0139845	0.961403	0	0.0219588	0.961664	0	0.0470712	0.863802	0	-0.0156261	0.969286	0	170587	Cs	citrate synthase
0	0	0.0204846	0.938933	0	-0.042553	0.835567	0	-0.0620608	0.709004	0	0.109373	0.59965	0	307616	Cmtm2a	CKLF-like MARVEL transmembrane domain containing 2A
0	0	-0.122313	0.566101	0	-0.148097	0.249201	0	0.042008	0.746937	0	-0.0621893	0.736344	0	291813	Cmtm3	CKLF-like MARVEL transmembrane domain containing 3
0	0	-0.0350683	0.967385	0	-0.132087	0.913497	0	0.0259981	0.979921	0	-0.0382118	0.943196	0	316035	Cmtm6	CKLF-like MARVEL transmembrane domain containing 6
0	0	0.0746327	0.772667	0	-0.084204	0.656815	0	-0.101537	0.617671	0	-0.0152492	0.955582	0	501065	Cmtm7	CKLF-like MARVEL transmembrane domain containing 7
-1	-1	0.0371139	0.917114	0	-0.244885	0.184595	0	-0.321522	0.004935	-1	-0.0914163	0.694162	0	301045	Cmtm8	CKLF-like MARVEL transmembrane domain containing 8
0	0	0.000363254	0.998567	0	0.059412	0.723411	0	0.0226412	0.872595	0	0.0565338	0.723612	0	309082	Clrn3	clarin 3
0	0	0.0209286	0.930745	0	0.0208298	0.929001	0	-0.00591821	0.978475	0	-0.0781743	0.421518	0	85483	Ciita	class II transactivator
0	0	0.14067	0.384912	0	0.163347	0.26279	0	0.184025	0.0768575	0	0.1074	0.501769	0	54241	Cltc	clathrin, heavy chain (Hc)
0	0	0.0514522	0.905307	0	-0.113026	0.33248	0	0.0361917	0.840146	0	0.0320282	0.814532	0	83800	Clta	clathrin, light chain (Lca)
1	1	0.238449	0.0746884	0	0.1958	0.134348	0	0.337153	0.0070438	1	0.135439	0.242655	0	116561	Cltb	clathrin, light chain (Lcb)
0	0	0.0198001	0.967385	0	-0.206487	0.41451	0	-0.45768	0.0380058	0	-0.151668	0.818039	0	65129	Cldn1	claudin 1
0	0	-0.0427857	0.851814	0	0.0682283	0.59465	0	-0.0409867	0.724756	0	0.00547453	0.982014	0	290485	Cldn10	claudin 10
0	0	0.0286534	0.909545	0	0.0287663	0.842506	0	0.0331049	0.797173	0	-0.0102846	0.943196	0	84588	Cldn11	claudin 11
0	0	-0.0585271	0.797148	0	-0.113875	0.324351	0	-0.00547756	0.975369	0	-0.0472376	0.835627	0	155268	Cldn16	claudin 16
0	0	-0.103639	0.708235	0	-0.024404	0.920748	0	-0.0142843	0.944866	0	0.00132662	0.995214	0	298487	Cldn19	claudin 19
0	0	0.0357607	0.90953	0	0.0123268	0.955014	0	0.030962	0.872595	0	0.011583	0.932634	0	304407	Cldn4	claudin 4
0	0	-0.0761863	0.778621	0	-0.0238148	0.938356	0	0.0160513	0.949105	0	0.102259	0.429226	0	65132	Cldn7	claudin 7
0	0	-0.00854164	0.963099	0	-0.104344	0.571056	0	-0.041308	0.873172	0	-0.0776571	0.668561	0	288182	Cldnd1	claudin domain containing 1
0	0	0.0542032	0.832093	0	0.158849	0.25573	0	0.237153	0.113802	0	0.0654774	0.75619	0	366952	Cpsf1	cleavage and polyadenylation specific factor 1
0	0	0.0106503	0.977538	0	-0.0279805	0.888187	0	0.0347453	0.879492	0	0.196794	0.043518	0	291877	Cpsf5	cleavage and polyadenylation specific factor 5
0	0	0.045212	0.812606	0	0.0146932	0.938356	0	-0.0193197	0.894576	0	-0.0197008	0.88385	0	299811	Cpsf6	cleavage and polyadenylation specific factor 6
0	0	0.0199325	0.928806	0	-0.0710025	0.546045	0	-0.103183	0.601587	0	-0.20138	0.159769	0	365407	Cpsf7	cleavage and polyadenylation specific factor 7, 59kDa
0	0	-0.108078	0.39715	0	0.0557898	0.691127	0	0.121613	0.57247	0	0.0286492	0.822605	0	298916	Cpsf3	cleavage and polyadenylation specificity factor 3
0	0	0.0427227	0.917574	0	0.0327034	0.877504	0	0.0933439	0.462784	0	0.161235	0.0819643	0	311670	Cstf1	cleavage stimulation factor, 3' pre-RNA, subunit 1
0	0	0.00971407	0.975902	0	0.116158	0.328601	0	0.16088	0.162764	0	0.0688109	0.697538	0	292696	Clptm1	cleft lip and palate associated transmembrane protein 1
0	0	0.206788	0.62189	0	0.0581637	0.724851	0	0.165973	0.229286	0	0.175131	0.276937	0	60447	Clock	clock homolog (mouse)
0	0	0.0710447	0.815889	0	-0.191305	0.381056	0	0.0667716	0.775889	0	0.143943	0.337219	0	311166	Clp1	CLP1, cleavage and polyadenylation factor I subunit, homolog (S. cerevisiae)
0	0	0.0205426	0.954998	0	-0.00948492	0.978993	0	0.082098	0.775889	0	-0.0252831	0.926622	0	65041	Clpb	ClpB caseinolytic peptidase B homolog (E. coli)
0	0	0.116168	0.667329	0	-0.0429691	0.763584	0	0.180014	0.242299	0	-0.000281799	0.999031	0	316916	Clptm1l	CLPTM1-like
0	0	-0.22643	0.445435	0	0.103848	0.400583	0	0.161841	0.368324	0	0.139539	0.235328	0	300786	Clpx	ClpX caseinolytic peptidase X homolog (E. coli)
0	0	-0.114061	0.542067	0	-0.118402	0.615174	0	-0.04541	0.873172	0	-0.292743	0.0269504	0	24854	Clu	clusterin
0	0	-0.0713764	0.753381	0	-0.152387	0.461739	0	-0.0905932	0.425275	0	0.0196555	0.920932	0	363544	Cluap1	clusterin associated protein 1
0	0	-0.0618508	0.86975	0	0.0198148	0.960737	0	-0.0685053	0.607383	0	-0.00511479	0.983995	0	65037	Mertk	c-mer proto-oncogene tyrosine kinase
0	0	-0.480669	0.0854258	0	-0.209334	0.247088	0	-0.397128	0.0147409	0	-0.28559	0.112153	0	291394	Cndp2	CNDP dipeptidase 2 (metallopeptidase M20 family)
0	0	0.0312793	0.873687	0	0.014201	0.961664	0	0.0157143	0.931014	0	-0.012771	0.937702	0	308113	Cnksr3	Cnksr family member 3
0	0	-0.213619	0.379724	0	-0.0369039	0.859149	0	0.0287992	0.869153	0	-0.0549169	0.788972	0	363026	Carm1	coactivator-associated arginine methyltransferase 1
0	0	0.0892168	0.682467	0	0.0203282	0.926597	0	0.286272	0.0594375	0	0.0340567	0.89204	0	361422	Cotl1	coactosin-like 1 (Dictyostelium)
0	0	-0.0177002	0.946735	0	-0.0782679	0.505001	0	-0.111801	0.534569	0	-0.151485	0.121271	0	29251	F2	coagulation factor II (thrombin)
0	0	-0.0591105	0.812842	0	-0.008896	0.974089	0	0.055403	0.670368	0	0.0261592	0.93053	0	25439	F2r	coagulation factor II (thrombin) receptor
0	0	0.0370034	0.925927	0	-0.100826	0.39806	0	0.0207777	0.919012	0	0.0389261	0.840244	0	116677	F2rl1	coagulation factor II (thrombin) receptor-like 1
0	0	-0.0506237	0.861104	0	0.0902634	0.52078	0	0.081546	0.401499	0	0.0647006	0.696971	0	29636	F2rl2	coagulation factor II (thrombin) receptor-like 2
0	0	-0.0515938	0.777152	0	-0.019006	0.931382	0	0.0144237	0.914633	0	0.0440929	0.748454	0	25584	F3	coagulation factor III (thromboplastin, tissue factor)
1	-1	0.251256	0.149665	0	0.471778	0.00473978	1	0.364765	0.0416841	0	0.140267	0.423124	0	304929	F5	coagulation factor V (proaccelerin, labile factor)
0	0	-0.0169054	0.933443	0	0.0647114	0.6161	0	0.0487353	0.579083	0	0.0466418	0.728978	0	501661	F8a1	coagulation factor VIII-associated (intronic transcript) 1
0	0	-0.0895901	0.651654	0	-0.10399	0.497834	0	-0.110293	0.338038	0	-0.141495	0.108932	0	29243	F10	coagulation factor X
0	0	-0.153305	0.765321	0	-0.171195	0.437448	0	0.1465	0.572364	0	0.102404	0.324739	0	60327	F13a1	coagulation factor XIII, A1 polypeptide
0	0	0.0626291	0.841991	0	0.1666	0.216695	0	0.16948	0.1741	0	0.111605	0.532204	0	114023	Copb1	coatomer protein complex, subunit beta 1
1	1	0.148586	0.445435	0	0.126203	0.243705	0	0.344116	0.00564409	1	0.196049	0.0877711	0	290659	Cope	coatomer protein complex, subunit epsilon
1	1	0.334879	0.012083	0	0.512885	0.0126315	0	0.687904	0.00434814	1	0.499318	0.0187829	0	297428	Copg	coatomer protein complex, subunit gamma
0	0	0.0223328	0.938933	0	0.0689071	0.677794	0	-0.0027459	0.99405	0	-0.190063	0.0674892	0	315345	Copz1	coatomer protein complex, subunit zeta 1
-1	-1	-0.139054	0.750089	0	-0.32723	0.108304	0	-0.603548	0.0081412	-1	-0.472073	0.0226564	0	311088	Cobll1	Cobl-like 1
0	0	0.232969	0.181147	0	0.0594925	0.838529	0	0.0996968	0.472601	0	0.0472225	0.709387	0	171057	Cbwd1	COBW domain containing 1
1	1	0.160531	0.750506	0	0.378482	0.0357998	0	0.0728226	0.7523	0	0.328219	0.00776116	1	287711	Coasy	Coenzyme A synthase
0	0	-0.38537	0.105049	0	-0.25603	0.124777	0	-0.324872	0.0436596	0	-0.314668	0.0225917	0	362810	Coq10a	coenzyme Q10 homolog A (S. cerevisiae)
0	0	0.424177	0.368787	0	-0.385215	0.134623	0	-0.0743679	0.906875	0	0.0562991	0.924654	0	301416	Coq10b	coenzyme Q10 homolog B (S. cerevisiae)
0	0	0.225795	0.503381	0	0.157674	0.345541	0	0.28261	0.0900504	0	0.317837	0.108028	0	29309	Coq3	coenzyme Q3 homolog, methyltransferase (S. cerevisiae)
0	0	-0.0232695	0.930745	0	-0.0446804	0.897686	0	0.0519863	0.739882	0	0.122446	0.479754	0	366013	Coq4	coenzyme Q4 homolog (S. cerevisiae)
0	0	0.291066	0.177299	0	0.202178	0.0871495	0	0.305654	0.0408608	0	0.27713	0.0312139	0	304542	Coq5	coenzyme Q5 homolog, methyltransferase (S. cerevisiae)
0	0	0.128807	0.415636	0	0.127697	0.316227	0	0.363769	0.0508548	0	0.237732	0.0920167	0	299195	Coq6	coenzyme Q6 homolog (yeast)
0	0	0.0979739	0.5545	0	0.139947	0.607982	0	0.0738104	0.66681	0	0.183421	0.130616	0	25249	Coq7	coenzyme Q7 homolog, ubiquinone (yeast)
0	0	0.0948819	0.784801	0	0.174939	0.12264	0	0.126533	0.185355	0	0.147691	0.0923015	0	498909	Coq9	coenzyme Q9 homolog (S. cerevisiae)
0	0	0.147197	0.46613	0	0.212018	0.0596274	0	0.198536	0.203791	0	0.187009	0.230781	0	311796	Cobra1	cofactor of BRCA1
0	0	0.0362337	0.938933	0	-0.028963	0.877488	0	0.0125686	0.954745	0	0.0258432	0.894605	0	366624	Cfl2	cofilin 2, muscle
0	0	-0.00912064	0.971502	0	-0.120486	0.286638	0	-0.188272	0.0879291	0	0.0210869	0.926622	0	315036	Cohh1	Cohen syndrome homolog 1
0	0	0.0543276	0.893061	0	-0.0763587	0.865479	0	0.042571	0.861186	0	0.105315	0.486044	0	288908	Cc2d1a	coiled-coil and C2 domain containing 1A
0	0	0.0644232	0.750089	0	0.0620547	0.727534	0	0.0122795	0.950738	0	-0.0569427	0.71999	0	313478	Cc2d1b	coiled-coil and C2 domain containing 1B
0	0	0.202227	0.652625	0	0.0677284	0.764553	0	-0.0565137	0.723347	0	-0.0116503	0.983995	0	293488	Ccdc101	coiled-coil domain containing 101
0	0	0.0293959	0.92429	0	0.0668426	0.76519	0	-0.0696187	0.594193	0	0.0139956	0.946086	0	361363	Ccdc102a	coiled-coil domain containing 102A
0	0	0.0600456	0.8084	0	-0.051593	0.773609	0	-0.00239458	0.990939	0	-0.0161233	0.945593	0	289859	Ccdc104	coiled-coil domain containing 104
0	0	-0.0296692	0.900697	0	-0.00516225	0.992507	0	-0.0258185	0.894576	0	0.0225265	0.89955	0	499071	Ccdc106	coiled-coil domain containing 106
0	0	0.00390736	0.989739	0	-0.00353753	0.994419	0	-0.113418	0.624502	0	-0.0984368	0.552261	0	313496	Ccdc107	coiled-coil domain containing 107
0	0	0.0430799	0.823553	0	0.00895909	0.980189	0	0.00860032	0.964095	0	-0.0552202	0.713467	0	363213	Ccdc115	coiled-coil domain containing 115
0	0	0.43603	0.240462	0	0.0736397	0.74832	0	-0.0522143	0.919012	0	0.292977	0.040262	0	498404	Ccdc117	coiled-coil domain containing 117
0	0	0.00923224	0.971502	0	0.076397	0.471632	0	-0.0773082	0.488023	0	0.0586899	0.782539	0	363151	Ccdc12	coiled-coil domain containing 12
0	0	0.0404124	0.938933	0	-0.0316819	0.895243	0	0.105069	0.583252	0	0.0962247	0.631336	0	290642	Ccdc124	coiled-coil domain containing 124
0	0	0.123899	0.658245	0	-0.0853972	0.755467	0	-0.0556741	0.647258	0	0.0314372	0.822605	0	500117	Ccdc126	coiled-coil domain containing 126
0	0	0.0364517	0.92813	0	-0.0928874	0.546267	0	0.0163816	0.906563	0	-0.037307	0.864531	0	304656	Ccdc130	coiled-coil domain containing 130
0	0	0.0539311	0.834071	0	0.0264992	0.949094	0	-0.0760285	0.700041	0	0.0215154	0.920233	0	312083	Ccdc132	coiled-coil domain containing 132
0	0	0.0449245	0.878687	0	-0.0750261	0.576378	0	-0.0283234	0.840236	0	0.0372457	0.865999	0	500528	Ccdc17	coiled-coil domain containing 17
0	0	0.0164987	0.967385	0	-0.141004	0.454938	0	-0.0576544	0.765842	0	0.0140343	0.959537	0	362622	Ccdc21	coiled-coil domain containing 21
0	0	-0.130497	0.445555	0	-0.0873887	0.50864	0	-0.129047	0.280209	0	-0.0648157	0.738866	0	317381	Ccdc22	coiled-coil domain containing 22
0	0	-0.100026	0.545444	0	0.00390388	0.994353	0	0.0204023	0.911969	0	0.0243278	0.911566	0	362578	Ccdc23	coiled-coil domain containing 23
0	0	-0.0791111	0.846691	0	-0.00139844	0.997321	0	-0.0488795	0.853269	0	-0.000997329	0.998149	0	361454	Ccdc28a	coiled-coil domain containing 28A
0	0	0.0139556	0.959963	0	0.0495043	0.769118	0	0.0364311	0.763162	0	0.0780308	0.763655	0	360637	Ccdc43	coiled-coil domain containing 43
0	0	0.00603096	0.97817	0	0.0340965	0.821509	0	-0.00949083	0.943319	0	0.00251475	0.989593	0	287766	Ccdc45	coiled-coil domain containing 45
0	0	0.244614	0.13598	0	0.0642765	0.853173	0	0.0203898	0.939492	0	0.12929	0.600033	0	303606	Ccdc47	coiled-coil domain containing 47
0	0	-0.0187282	0.933398	0	0.0978766	0.396106	0	0.0463874	0.677146	0	0.0434602	0.733203	0	192228	Ccdc5	coiled-coil domain containing 5
0	0	0.0983773	0.701705	0	0.251085	0.143229	0	0.163044	0.262635	0	0.117084	0.526046	0	316008	Ccdc51	coiled-coil domain containing 51
0	0	-0.0857781	0.682908	0	-0.0556586	0.840864	0	-0.0790279	0.499001	0	-0.00506362	0.984437	0	299707	Ccdc53	coiled-coil domain containing 53
0	0	-0.00904638	0.986048	0	0.147035	0.416716	0	0.167248	0.533508	0	0.0836609	0.688088	0	498000	Ccdc56	coiled-coil domain containing 56
0	0	0.146407	0.836935	0	0.0771833	0.830023	0	-0.0599099	0.908214	0	-0.0102483	0.985076	0	288065	Ccdc58	coiled-coil domain containing 58
0	0	-0.0489471	0.79336	0	-0.0712838	0.651166	0	-0.00277504	0.989569	0	0.0118112	0.939368	0	304537	Ccdc64	coiled-coil domain containing 64
0	0	0.02717	0.926583	0	0.0781181	0.544284	0	0.0699335	0.442302	0	-0.0221835	0.939273	0	362994	Ccdc65	coiled-coil domain containing 65
0	0	-0.152115	0.341471	0	-0.0176698	0.963119	0	0.0570077	0.80199	0	0.0144043	0.939283	0	312677	Ccdc77	coiled-coil domain containing 77
0	0	0.100073	0.83073	0	0.0362125	0.920035	0	0.277316	0.169807	0	-0.0401013	0.944073	0	64387	Ccdc80	coiled-coil domain containing 80
0	0	-0.0989772	0.630753	0	-0.146167	0.384027	0	-0.0490958	0.717854	0	-0.0376343	0.854985	0	689046	Ccdc84	coiled-coil domain containing 84
0	0	-0.050218	0.911601	0	0.00301289	0.995466	0	-0.0481359	0.706092	0	-0.0215461	0.897723	0	309161	Ccdc85b	coiled-coil domain containing 85B
0	0	-0.0205579	0.949717	0	0.0957303	0.617297	0	0.356954	0.162585	0	-0.0178862	0.961276	0	293738	Ccdc86	coiled-coil domain containing 86
0	0	0.0937824	0.532327	0	0.0816804	0.627128	0	0.0304514	0.833948	0	-0.0545234	0.728978	0	361715	Ccdc88b	coiled-coil domain containing 88B
0	0	0.119448	0.564027	0	-0.0117436	0.960659	0	0.0891096	0.430404	0	0.180476	0.225425	0	308820	Ccdc90b	coiled-coil domain containing 90B
0	0	-0.0626096	0.699169	0	0.00416718	0.99473	0	0.0265613	0.919012	0	-0.0317261	0.89204	0	293494	Ccdc95	coiled-coil domain containing 95
0	0	0.0321314	0.922401	0	0.0602252	0.638731	0	0.0918179	0.495611	0	-0.0218534	0.869644	0	292724	Ccdc97	coiled-coil domain containing 97
0	0	0.181636	0.690018	0	0.0632156	0.796435	0	-0.0737558	0.577258	0	0.139085	0.498742	0	361005	Chchd1	coiled-coil-helix-coiled-coil-helix domain containing 1
0	0	-0.0549161	0.864489	0	-0.0495191	0.740008	0	-0.117362	0.208993	0	-0.0462691	0.795859	0	361824	Chchd10	coiled-coil-helix-coiled-coil-helix domain containing 10
0	0	0.245941	0.422519	0	0.116563	0.546045	0	0.108423	0.422987	0	0.246108	0.138869	0	296966	Chchd3	coiled-coil-helix-coiled-coil-helix domain containing 3
0	0	0.244748	0.466801	0	0.309164	0.0355694	0	0.260247	0.0784735	0	0.483896	0.0176382	0	296147	Chchd5	coiled-coil-helix-coiled-coil-helix domain containing 5
0	0	0.134543	0.562469	0	0.208884	0.257303	0	0.198752	0.191917	0	0.235382	0.121271	0	297436	Chchd6	coiled-coil-helix-coiled-coil-helix domain containing 6
0	0	-0.0048314	0.984668	0	-0.00589232	0.988777	0	0.0785752	0.690252	0	0.195028	0.2247	0	499214	Chchd8	coiled-coil-helix-coiled-coil-helix domain containing 8
0	0	-0.0397452	0.890659	0	-0.0590965	0.804562	0	-0.0695071	0.527285	0	0.0415306	0.799593	0	50998	Coil	coilin
0	0	-0.0441803	0.890373	0	-0.076071	0.702651	0	0.0363326	0.775889	0	-0.00952096	0.968376	0	81825	Cirbp	cold inducible RNA binding protein
0	0	-0.189829	0.212563	0	0.0532505	0.852582	0	-0.0606232	0.653032	0	0.0770751	0.555182	0	266600	Csdc2	cold shock domain containing C2, RNA binding
0	0	0.0285794	0.937125	0	-0.0550445	0.796823	0	0.0175487	0.953326	0	0.0217777	0.874271	0	117180	Csde1	cold shock domain containing E1, RNA binding
0	0	-0.224151	0.734987	0	-0.142993	0.444249	0	-0.0777594	0.534021	0	-0.104248	0.653034	0	83807	Csda	cold shock domain protein A
0	0	-0.0201885	0.929805	0	-0.0494875	0.77647	0	0.05598	0.634677	0	-0.0879636	0.409751	0	25680	Clps	colipase, pancreatic
0	0	0.0681746	0.719396	0	0.0327286	0.84845	0	0.190591	0.13978	0	0.0156334	0.955922	0	29393	Col1a1	collagen, type I, alpha 1
0	0	-0.0163963	0.965231	0	0.117012	0.490664	0	0.124152	0.586748	0	0.0711735	0.799593	0	84352	Col1a2	collagen, type I, alpha 2
0	0	0.0136033	0.954786	0	-0.0681663	0.66244	0	0.011712	0.944636	0	-0.0287345	0.859086	0	25412	Col2a1	collagen, type II, alpha 1
0	0	0.250071	0.5002	0	-0.0656685	0.847737	0	0.41684	0.0759308	0	0.288905	0.567503	0	84032	Col3a1	collagen, type III, alpha 1
0	0	0.0263953	0.9114	0	-0.0580969	0.591848	0	0.0445608	0.810657	0	0.00041535	0.998574	0	290905	Col4a1	collagen, type IV, alpha 1
0	0	-0.107239	0.671844	0	-0.016743	0.952366	0	0.165851	0.151424	0	0.00167387	0.995246	0	306628	Col4a2	collagen, type IV, alpha 2
0	0	-0.0273304	0.933851	0	-0.111701	0.613062	0	0.124155	0.253451	0	0.0990472	0.635216	0	365652	Col4a3bp	collagen, type IV, alpha 3 (Goodpasture antigen) binding protein
0	0	-0.00994861	0.964235	0	-0.0989418	0.540083	0	-0.0238813	0.85754	0	0.141252	0.308114	0	363457	Col4a5	collagen, type IV, alpha 5
0	0	0.00509423	0.977538	0	0.0989546	0.522678	0	0.0724763	0.529628	0	0.0761053	0.496879	0	305104	Col9a1	collagen, type IX, alpha 1
0	0	0.00505935	0.984668	0	-0.0619463	0.756127	0	-0.0381215	0.865652	0	-0.00056113	0.998149	0	362584	Col9a2	collagen, type IX, alpha 2
0	0	0.0160034	0.967928	0	0.0222733	0.936412	0	0.0459624	0.85224	0	-0.158612	0.310304	0	85490	Col5a1	collagen, type V, alpha 1
0	0	-0.0264324	0.915403	0	-0.0936782	0.369214	0	-0.0405078	0.740071	0	-0.0909682	0.562665	0	85250	Col5a2	collagen, type V, alpha 2
0	0	-0.14937	0.813081	0	-0.0833912	0.748987	0	0.0315444	0.912129	0	0.0497615	0.823614	0	60379	Col5a3	collagen, type V, alpha 3
0	0	-0.0566947	0.805964	0	-0.189741	0.0842589	0	-0.0428033	0.78372	0	-0.0204403	0.936452	0	294337	Col6a1	collagen, type VI, alpha 1
0	0	-0.0759189	0.846691	0	0.00676498	0.987738	0	-0.0190241	0.914633	0	-0.0685152	0.562665	0	361821	Col6a2	collagen, type VI, alpha 2
0	0	-0.121932	0.300745	0	-0.0708355	0.59745	0	0.0232362	0.892157	0	-0.0316171	0.854416	0	304021	Col8a1	collagen, type VIII, alpha 1
0	0	-0.0543863	0.708235	0	0.00793271	0.976635	0	0.0565689	0.547817	0	-0.0248356	0.894077	0	25681	Col10a1	collagen, type X, alpha 1
0	0	-0.0166349	0.931117	0	0.00548302	0.980189	0	0.00293621	0.982628	0	0.00544952	0.971562	0	25654	Col11a1	collagen, type XI, alpha 1
0	0	-0.00185127	0.989739	0	-0.00484144	0.990589	0	-0.0330432	0.781623	0	-0.00297682	0.989689	0	294279	Col11a2	collagen, type XI, alpha 2
0	0	-0.0648677	0.731953	0	-0.0166144	0.938356	0	0.0514049	0.58316	0	0.00190917	0.995214	0	25683	Col12a1	collagen, type XII, alpha 1
0	0	-0.0444684	0.921082	0	-0.127708	0.564627	0	0.176173	0.388687	0	-0.214585	0.54763	0	314981	Col14a1	collagen, type XIV, alpha 1
0	0	0.0466686	0.927607	0	-0.145044	0.133944	0	-0.0582282	0.660137	0	0.03009	0.85974	0	298069	Col15a1	collagen, type XV, alpha 1
-2	-2	-0.226434	0.229136	0	-0.310229	0.0710886	0	-0.573404	0.0010189	-1	-0.551338	0.00151663	-1	85251	Col18a1	collagen, type XVIII, alpha 1
0	0	-0.0784603	0.831882	0	0.0398017	0.884113	0	-0.0468861	0.855821	0	-0.0441575	0.89162	0	29755	Colq	collagen-like tail subunit (single strand of homotrimer) of asymmetric acetylcholinesterase
0	0	-0.0122427	0.964571	0	0.114115	0.499337	0	0.0726229	0.498689	0	0.100673	0.512862	0	25415	Crmp1	collapsin response mediator protein 1
0	0	-0.0372598	0.836935	0	0.00137083	0.996158	0	-0.0239804	0.818485	0	0.0292389	0.799975	0	361289	Colec12	collectin sub-family member 12
0	0	-0.0247442	0.937125	0	0.00168887	0.997141	0	0.0851525	0.780119	0	-0.192061	0.352289	0	307403	Csf1r	colony stimulating factor 1 receptor
0	0	-0.29795	0.37345	0	0.110965	0.618385	0	-0.00369657	0.990939	0	-0.167524	0.532967	0	116630	Csf2	colony stimulating factor 2 (granulocyte-macrophage)
0	0	0.0117798	0.971873	0	0.0563113	0.664732	0	0.0776754	0.523057	0	0.0371144	0.836959	0	171081	Csf2rb	colony stimulating factor 2 receptor, beta, low-affinity (granulocyte-macrophage)
0	0	-0.171386	0.693703	0	-0.1316	0.544284	0	-0.0863432	0.806578	0	-0.0265719	0.852345	0	25610	Csf3	colony stimulating factor 3 (granulocyte)
0	0	0.130057	0.686243	0	0.032445	0.956717	0	-0.119045	0.536299	0	0.276257	0.274073	0	361323	Commd10	COMM domain containing 10
0	0	0.118542	0.541344	0	0.159119	0.102645	0	0.144042	0.181518	0	0.329824	0.0166958	0	688478	Commd2	COMM domain containing 2
0	0	0.0287587	0.942325	0	0.0090346	0.983539	0	0.131851	0.481862	0	0.172145	0.315067	0	291339	Commd3	COMM domain containing 3
0	0	0.00706145	0.973639	0	0.0673366	0.669525	0	0.061056	0.518474	0	0.21282	0.0407123	0	363068	Commd4	COMM domain containing 4
0	0	0.0510731	0.910795	0	0.0776523	0.771684	0	0.0412756	0.912011	0	0.0343926	0.838016	0	245974	Commd5	COMM domain containing 5
0	0	-0.0693687	0.878679	0	0.26384	0.295889	0	0.219417	0.158825	0	0.108737	0.582002	0	498559	Commd6	COMM domain containing 6
0	0	-0.0547086	0.884937	0	0.0979374	0.399176	0	0.0877433	0.680067	0	0.0188455	0.923596	0	296285	Commd7	COMM domain containing 7
0	0	0.0131333	0.974085	0	-0.0740212	0.756013	0	-0.0369325	0.852433	0	-0.101775	0.379869	0	289603	Commd8	COMM domain containing 8
0	0	-0.0377776	0.851802	0	0.00132696	0.997526	0	-0.0248356	0.863802	0	0.0568389	0.756864	0	295956	Commd9	COMM domain containing 9
0	0	-0.0610795	0.917114	0	-0.270619	0.34583	0	-0.298566	0.126845	0	-0.127803	0.630819	0	54243	Cr1l	complement component (3b/4b) receptor 1-like
1	1	0.251067	0.300196	0	0.36519	0.0104245	0	0.516772	0.00247175	1	0.495269	0.0452806	0	29681	C1qbp	complement component 1, q subcomponent binding protein
0	0	-0.076267	0.74466	0	-0.0375782	0.884113	0	0.184018	0.425275	0	-0.154416	0.470353	0	298566	C1qa	complement component 1, q subcomponent, alpha polypeptide
0	0	-0.00770883	0.980839	0	0.0562209	0.798877	0	0.153491	0.680234	0	-0.0117089	0.956768	0	29687	C1qb	complement component 1, q subcomponent, beta polypeptide
0	0	-0.141329	0.696599	0	-0.0218796	0.951996	0	0.123629	0.723347	0	-0.0303263	0.926115	0	362634	C1qc	complement component 1, q subcomponent, C chain
1	-1	0.573465	0.00508054	1	0.378882	0.0348771	0	0.416994	0.0674752	0	0.303078	0.141196	0	312705	C1r	complement component 1, r subcomponent
0	0	0.507035	0.151473	0	0.341524	0.405669	0	0.126636	0.690069	0	0.240942	0.168785	0	192262	C1s	complement component 1, s subcomponent
0	0	0.0148123	0.950486	0	-0.0449467	0.733364	0	0.0156212	0.911519	0	-0.057476	0.649106	0	84007	C3ar1	complement component 3a receptor 1
0	0	-0.1232	0.731121	0	-0.282493	0.255623	0	-0.365407	0.0436596	0	-0.21508	0.393159	0	24235	C4bpa	complement component 4 binding protein, alpha
0	0	-0.15357	0.691787	0	-0.196467	0.673019	0	-0.505286	0.0494287	0	-0.149106	0.733039	0	24236	C4bpb	complement component 4 binding protein, beta
0	0	0.518543	0.734307	0	0.677495	0.47075	0	-0.0174065	0.941693	0	-0.141543	0.186301	0	313421	C8b	complement component 8, beta polypeptide
0	0	-0.0561671	0.878687	0	0.0552959	0.825762	0	0.191006	0.241435	0	-0.0307172	0.915567	0	117512	C9	complement component 9
0	0	-0.0377743	0.927304	0	-0.121588	0.45874	0	-0.0862213	0.662553	0	-0.0712436	0.68542	0	294257	Cfb	complement factor B
0	0	-0.133702	0.71165	0	0.0820641	0.616949	0	0.100804	0.651545	0	0.0965623	0.498742	0	54249	Cfd	complement factor D (adipsin)
0	0	-0.228187	0.553762	0	-0.577476	0.0197182	0	-0.953261	0.0105639	0	-0.51236	0.0146509	0	155012	Cfh	complement factor H
0	0	-0.0483933	0.858091	0	-0.0478542	0.776408	0	-0.0578268	0.794218	0	0.0844121	0.681663	0	79126	Cfi	complement factor I
0	0	-0.0458511	0.804556	0	-0.0930891	0.625909	0	0.0889236	0.6355	0	-0.130398	0.521883	0	299314	Cfp	complement factor properdin
0	0	-0.0233078	0.938933	0	-0.131128	0.302963	0	-0.00213329	0.992699	0	0.0333815	0.803956	0	64832	Cplx1	complexin 1
0	0	-0.0134414	0.966081	0	0.11928	0.538598	0	0.0917015	0.494885	0	-0.0286769	0.882951	0	116657	Cplx2	complexin 2
0	0	-0.0393204	0.853267	0	-0.109342	0.587066	0	-0.030495	0.855833	0	-0.0706512	0.709387	0	303652	Cog1	component of oligomeric golgi complex 1
0	0	-0.0561615	0.845721	0	0.001626	0.997141	0	0.163059	0.103977	0	0.0455893	0.764325	0	690961	Cog2	component of oligomeric golgi complex 2
0	0	-0.113611	0.812893	0	0.0267321	0.917257	0	0.0486199	0.791822	0	0.0751556	0.743944	0	361407	Cog4	component of oligomeric golgi complex 4
0	0	0.0645983	0.836935	0	0.164058	0.340258	0	0.168175	0.288901	0	0.0696894	0.629543	0	291990	Cog8	component of oligomeric golgi complex 8
0	0	-0.0396034	0.873687	0	-0.00630784	0.982512	0	0.0312614	0.888723	0	0.00938186	0.946997	0	60446	Crx	cone-rod homeobox
0	0	0.190795	0.202421	0	0.13129	0.486791	0	0.129249	0.60164	0	0.313803	0.248255	0	64032	Ctgf	connective tissue growth factor
0	0	-0.0196765	0.936849	0	0.0139253	0.948245	0	0.0211046	0.892157	0	0.00343839	0.983995	0	59322	Cnksr2	connector enhancer of kinase suppressor of Ras 2
0	0	0.0708638	0.847586	0	-0.127656	0.708423	0	0.00337294	0.992597	0	-0.0896417	0.821567	0	309361	Chuk	conserved helix-loop-helix ubiquitous kinase
0	0	-0.0316938	0.9114	0	-0.0266317	0.942678	0	0.0567265	0.657836	0	0.0705502	0.622857	0	117258	Cntn1	contactin 1
0	0	-0.0739072	0.872388	0	0.0819477	0.654489	0	0.0117945	0.959643	0	-0.0996082	0.355339	0	25356	Cntn2	contactin 2 (axonal)
0	0	-0.0186003	0.963099	0	0.00848007	0.982512	0	-0.0681566	0.711829	0	-0.0141152	0.962407	0	54279	Cntn3	contactin 3 (plasmacytoma associated)
0	0	-0.0557828	0.786785	0	-0.00246903	0.994419	0	-0.0164439	0.939306	0	0.0262008	0.900186	0	116658	Cntn4	contactin 4
0	0	-0.0731652	0.791187	0	-0.0395074	0.890178	0	0.119214	0.297602	0	0.123484	0.423124	0	27256	Cntn6	contactin 6
0	0	0.00913116	0.967928	0	0.0848257	0.613375	0	-0.00127887	0.99685	0	0.0744542	0.600033	0	84008	Cntnap1	contactin associated protein 1
0	0	0.199684	0.185274	0	-0.132775	0.363673	0	-0.0368435	0.837556	0	0.108123	0.347418	0	261736	Cops2	COP9 constitutive photomorphogenic homolog subunit 2 (Arabidopsis)
0	0	-0.0272852	0.950454	0	0.171353	0.149271	0	0.0951135	0.521834	0	0.0824655	0.694859	0	287367	Cops3	COP9 constitutive photomorphogenic homolog subunit 3 (Arabidopsis)
0	0	0.208882	0.307542	0	0.247631	0.3508	0	0.065857	0.760623	0	0.432481	0.0390761	0	360915	Cops4	COP9 constitutive photomorphogenic homolog subunit 4 (Arabidopsis)
0	0	0.236809	0.48124	0	0.107213	0.691086	0	0.137472	0.416112	0	0.296703	0.172157	0	312916	Cops5	COP9 constitutive photomorphogenic homolog subunit 5 (Arabidopsis)
0	0	-0.059924	0.878687	0	0.0803627	0.596278	0	0.0702346	0.765842	0	0.128825	0.399111	0	304343	Cops6	COP9 constitutive photomorphogenic homolog subunit 6 (Arabidopsis)
0	0	0.0740409	0.691639	0	0.106424	0.30181	0	0.112947	0.503092	0	0.155107	0.140061	0	312710	Cops7a	COP9 constitutive photomorphogenic homolog subunit 7A (Arabidopsis)
0	0	0.215744	0.325604	0	0.227044	0.108501	0	0.485895	0.026493	0	0.372108	0.0295521	0	363283	Cops8	COP9 constitutive photomorphogenic homolog subunit 8 (Arabidopsis)
0	0	-0.0705956	0.821103	0	-0.0187873	0.961652	0	-0.00185443	0.99332	0	0.0152064	0.926259	0	297516	Cpne9	copine family member IX
0	0	-0.0701338	0.926219	0	-0.0661913	0.967424	0	-0.24262	0.47356	0	-0.147188	0.826063	0	362988	Cpne8	copine VIII
0	0	-0.0360997	0.912029	0	0.0535954	0.7811	0	-0.0349675	0.891219	0	0.166227	0.317747	0	84485	Ccs	copper chaperone for superoxide dismutase
0	0	0.102254	0.836935	0	-0.0558864	0.680324	0	-0.0520732	0.697549	0	-0.107239	0.600033	0	65044	C1galt1	core 1 synthase, glycoprotein-N-acetylgalactosamine 3-beta-galactosyltransferase, 1
0	0	-0.114302	0.789224	0	-0.204225	0.36726	0	-0.202384	0.0730016	0	-0.0346121	0.89204	0	361391	Cbfb	core-binding factor, beta subunit
1	1	0.16114	0.433433	0	0.145546	0.386199	0	0.387857	0.00645826	1	0.298099	0.0141025	0	289994	Cnih	cornichon homolog (Drosophila)
0	0	0.0207922	0.928806	0	0.0603501	0.732403	0	0.00706231	0.97527	0	-0.0302251	0.817701	0	361705	Cnih2	cornichon homolog 2 (Drosophila)
0	0	0.147797	0.517788	0	-0.0503042	0.778003	0	-0.0731928	0.792965	0	0.103596	0.526046	0	289324	Cnih4	cornichon homolog 4 (Drosophila)
0	0	-0.000535049	0.998316	0	0.00434149	0.989524	0	0.100652	0.674122	0	-0.0423573	0.782539	0	192276	Coro7	coronin 7
0	0	-0.16933	0.47284	0	0.0345681	0.915466	0	0.389386	0.0171488	0	0.0193445	0.920233	0	155151	Coro1a	coronin, actin binding protein 1A
-1	-1	-0.285226	0.0756177	0	-0.314344	0.0827233	0	-0.347343	0.00567859	-1	-0.290127	0.251231	0	501841	Coro1c	coronin, actin binding protein 1C
0	0	-0.0675563	0.812842	0	0.0398122	0.836319	0	0.0637031	0.702371	0	-0.118991	0.273291	0	245982	Coro6	coronin, actin binding protein 6
0	0	-0.0520623	0.889282	0	0.00469879	0.994419	0	-0.0279477	0.915455	0	-0.0181511	0.939944	0	300768	Coro2b	coronin, actin binding protein, 2B
0	0	0.105677	0.750089	0	0.10097	0.652704	0	0.0794718	0.717854	0	-0.0851068	0.773656	0	29474	Coro1b	coronin, actin-binding protein, 1B
0	0	0.167494	0.421657	0	0.0600553	0.593086	0	0.00824476	0.965506	0	0.107782	0.257899	0	60465	Cttn	cortactin
0	0	0.0179684	0.946504	0	-0.00261584	0.995466	0	-0.045344	0.760359	0	-0.0389751	0.747616	0	29145	Ctxn1	cortexin 1
0	0	-0.0743059	0.568099	0	0.0577293	0.657524	0	0.0529904	0.573023	0	0.0209538	0.875295	0	81648	Crh	corticotropin releasing hormone
0	0	0.00244969	0.988532	0	0.0370922	0.7811	0	0.0151456	0.9183	0	0.0294477	0.795407	0	29625	Crhbp	corticotropin releasing hormone binding protein
0	0	-0.0531662	0.807065	0	0.00166435	0.996247	0	0.0598431	0.694904	0	0.0828006	0.659807	0	58959	Crhr1	corticotropin releasing hormone receptor 1
0	0	0.0419305	0.916759	0	-0.0519907	0.771684	0	0.0188809	0.876954	0	-0.0613045	0.618778	0	64680	Crhr2	corticotropin releasing hormone receptor 2
0	0	-0.0751573	0.808657	0	0.0787412	0.732403	0	-0.0354711	0.861979	0	0.000879527	0.997577	0	25305	Cort	cortistatin
0	0	0.138055	0.538351	0	0.086745	0.665604	0	0.0424855	0.865652	0	0.225113	0.045987	0	309391	Cox15	COX15 homolog, cytochrome c oxidase assembly protein (yeast)
0	0	0.0508519	0.847543	0	0.0116877	0.971854	0	0.0858631	0.372612	0	0.166904	0.0940181	0	289522	Cox18	COX18 cytochrome c oxidase assembly homolog (S. cerevisiae)
0	0	-0.0886532	0.836935	0	-0.139854	0.34103	0	-0.261137	0.0867565	0	-0.0784454	0.601954	0	304330	Cox19	COX19 cytochrome c oxidase assembly homolog (S. cerevisiae)
0	0	0.0499836	0.902436	0	0.150553	0.290387	0	0.0712018	0.580699	0	-0.02425	0.918099	0	361425	Cox4nb	COX4 neighbor
2	2	0.257053	0.298847	0	0.462858	0.0573208	0	0.532942	0.0010063	1	0.633489	0.002178	1	292027	Cfdp1	craniofacial development protein 1
-1	-1	-0.275897	0.108482	0	-0.303363	0.0275424	0	-0.403686	0.00151172	-1	-0.232021	0.0445067	0	25419	Crp	C-reactive protein, pentraxin-related
0	0	-0.103808	0.791002	0	-0.0974027	0.591848	0	0.0737947	0.733983	0	-0.0896966	0.58212	0	24264	Ckb	creatine kinase, brain
0	0	-0.109884	0.554908	0	0.0743974	0.748399	0	-0.0301029	0.810764	0	-0.0570378	0.736344	0	29593	Ckmt1	creatine kinase, mitochondrial 1, ubiquitous
0	0	-0.0684264	0.767639	0	-0.123431	0.274085	0	0.0138006	0.926153	0	-0.0583687	0.69998	0	24265	Ckm	creatine kinase, muscle
0	0	-0.0193983	0.939662	0	0.0496795	0.856766	0	0.0404561	0.850621	0	0.133407	0.287375	0	54244	Crebbp	CREB binding protein
0	0	0.0647679	0.939662	0	0.222205	0.631143	0	-0.155812	0.434313	0	-0.10028	0.672528	0	310615	Crtc2	CREB regulated transcription coactivator 2
0	0	-0.0922565	0.661908	0	-0.168674	0.637727	0	0.0269515	0.898724	0	-0.127454	0.618971	0	365297	Crtc3	CREB regulated transcription coactivator 3
0	0	-0.00165442	0.994168	0	-0.0531443	0.760462	0	-0.0300675	0.840602	0	-0.0502155	0.75568	0	25346	Ros1	c-ros oncogene 1 , receptor tyrosine kinase
0	0	0.203951	0.495865	0	0.0991152	0.660339	0	0.0882314	0.645745	0	0.138693	0.147337	0	170917	Cry2	cryptochrome 2 (photolyase-like)
0	0	-0.0676161	0.711202	0	0.0639566	0.66636	0	-0.0433053	0.773139	0	-0.104118	0.383518	0	25420	Cryab	crystallin, alpha B
0	0	0.0100958	0.964933	0	0.0800976	0.546185	0	0.0248281	0.83985	0	0.0612586	0.562665	0	25583	Cryba1	crystallin, beta A1
0	0	0.060873	0.815725	0	0.0278234	0.893173	0	0.0840976	0.437191	0	0.0235557	0.875697	0	286925	Cryba2	crystallin, beta A2
0	0	0.00154399	0.991458	0	0.0478675	0.761925	0	-0.00841357	0.957053	0	0.00285244	0.991279	0	301468	Crygb	crystallin, gamma B
0	0	0.0693507	0.78842	0	0.137322	0.269015	0	0.042749	0.759785	0	0.0345478	0.809747	0	24277	Crygc	crystallin, gamma C
0	0	0.0123139	0.961251	0	-0.00534091	0.987738	0	-0.00234463	0.989308	0	-0.0642043	0.656927	0	24278	Crygd	crystallin, gamma D
0	0	-0.104032	0.73198	0	0.0528037	0.865479	0	0.0147189	0.945125	0	-0.0689953	0.753245	0	689897	Crygs	crystallin, gamma S
0	0	-0.303165	0.342545	0	-0.157757	0.545227	0	-0.204903	0.405629	0	-0.26995	0.173119	0	290277	Cryl1	crystallin, lambda 1
0	0	0.150474	0.791815	0	-0.0883208	0.760462	0	-0.213239	0.0959222	0	0.0205203	0.931048	0	362061	Cryz	crystallin, zeta
4	0	0.800137	0.000364085	1	0.803954	0.000144954	1	0.865851	0.000327148	1	0.820888	0.000309895	1	315707	Csk	c-src tyrosine kinase
0	0	-0.0949915	0.557973	0	0.0317161	0.842447	0	-0.0413173	0.776822	0	0.0570222	0.643072	0	362224	Csrp2bp	CSRP2 binding protein
0	0	0.181914	0.147032	0	0.0525301	0.821685	0	0.181567	0.248174	0	0.109187	0.553648	0	299078	Ctage5	CTAGE family, member 5
0	0	0.00660073	0.97817	0	0.120949	0.37494	0	-0.00682949	0.968466	0	0.0862606	0.634711	0	291414	Ctdp1	CTD (carboxy-terminal domain, RNA polymerase II, polypeptide A) phosphatase, subunit 1
0	0	0.246154	0.62189	0	-0.0610185	0.750705	0	-0.108394	0.440579	0	-0.177731	0.386708	0	363249	Ctdsp1	CTD (carboxy-terminal domain, RNA polymerase II, polypeptide A) small phosphatase 1
0	0	-0.0486098	0.821103	0	-0.113486	0.461739	0	-0.215719	0.0890864	0	-0.398187	0.044586	0	29382	Ctbp1	C-terminal binding protein 1
0	0	0.0362465	0.892518	0	-0.0108306	0.980189	0	-0.0621869	0.733983	0	0.0794502	0.636546	0	81717	Ctbp2	C-terminal binding protein 2
0	0	-0.0477459	0.864598	0	0.087454	0.413612	0	-0.03967	0.843621	0	-0.038424	0.827877	0	287146	Chtf18	CTF18, chromosome transmission fidelity factor 18 homolog (S. cerevisiae)
0	0	0.123653	0.627893	0	0.10905	0.75067	0	0.066546	0.744534	0	0.0321821	0.869608	0	364996	Chtf8	CTF8, chromosome transmission fidelity factor 8 homolog (S. cerevisiae)
0	0	-0.114818	0.613007	0	0.137261	0.553636	0	0.0983233	0.577258	0	-0.00379795	0.984437	0	313560	Ctps	CTP synthase
0	0	-0.130698	0.851482	0	0.0566864	0.742215	0	-0.00869168	0.98517	0	0.0427196	0.918918	0	619580	Ctps2	CTP synthase II
0	0	-0.0231162	0.926219	0	0.0481635	0.849808	0	-0.113979	0.437163	0	-0.0913741	0.343175	0	293184	Ctr9	Ctr9, Paf1/RNA polymerase II complex component, homolog (S. cerevisiae)
0	0	-0.0563485	0.83073	0	-0.00825468	0.979468	0	0.0268872	0.842206	0	0.0206655	0.924654	0	29313	Clec11a	C-type lectin domain family 11, member a
0	0	0.032189	0.877725	0	0.0661858	0.815097	0	0.0516757	0.73503	0	0.0569796	0.655904	0	113937	Clec2d	C-type lectin domain family 2, member d
0	0	-0.0370186	0.85272	0	-0.0403189	0.777405	0	-0.0336246	0.831225	0	0.0136499	0.93791	0	296985	Clec2l	C-type lectin domain family 2, member L
0	0	-0.186123	0.719396	0	-0.15942	0.661089	0	0.0828153	0.790316	0	0.0771478	0.788972	0	362431	Clec4a3	C-type lectin domain family 4, member a3
0	0	-0.170846	0.553762	0	0.0155119	0.953719	0	0.153876	0.577258	0	-0.0841273	0.741225	0	114598	Clec4f	C-type lectin domain family 4, member f
0	0	-0.0428211	0.83073	0	0.0139421	0.949529	0	0.0900332	0.555084	0	0.0396021	0.772993	0	117179	Cuzd1	CUB and zona pellucida-like domains 1
0	0	-0.0456622	0.815047	0	-0.0899996	0.461739	0	0.0150435	0.925264	0	0.0733598	0.507323	0	80848	Cubn	cubilin (intrinsic factor-cobalamin receptor)
0	0	-0.0523843	0.786094	0	-0.0263403	0.920748	0	0.128572	0.33565	0	0.211803	0.111239	0	294009	Cuedc2	CUE domain containing 2
0	0	-0.0352385	0.849752	0	0.0773834	0.446993	0	0.029785	0.81239	0	-0.0541546	0.635216	0	29428	Cugbp2	CUG triplet repeat, RNA binding protein 2
0	0	0.0808567	0.847586	0	0.12766	0.561461	0	0.18842	0.177221	0	0.0920316	0.705353	0	362356	Cul1	cullin 1
0	0	-0.0572146	0.873339	0	-0.180946	0.431468	0	-0.155547	0.120043	0	-0.0537712	0.715181	0	361258	Cul2	cullin 2
0	0	-0.0723497	0.800768	0	0.00241105	0.994486	0	0.0265276	0.895115	0	-0.200182	0.454215	0	301555	Cul3	cullin 3
0	0	-0.00166911	0.993765	0	-0.0395979	0.846256	0	-0.128452	0.196717	0	0.0576383	0.649106	0	302502	Cul4b	cullin 4B
0	0	-0.0298505	0.890383	0	-0.0401946	0.77518	0	0.00574582	0.973397	0	-0.010099	0.940349	0	64624	Cul5	cullin 5
0	0	-0.0353052	0.893061	0	0.00843695	0.982342	0	0.127151	0.497793	0	-0.00332725	0.991619	0	117152	Cand1	cullin-associated and neddylation-dissociated 1
0	0	-0.0602085	0.847586	0	0.0477559	0.772516	0	0.0649943	0.677464	0	0.0985397	0.474879	0	192226	Cand2	cullin-associated and neddylation-dissociated 2 (putative)
0	0	0.0126178	0.96749	0	0.00170201	0.996158	0	0.0319062	0.861186	0	-0.0774823	0.672923	0	294288	Cuta	cutA divalent cation tolerance homolog (E. coli)
0	0	-0.0794848	0.62189	0	0.0585381	0.71804	0	-0.01362	0.922402	0	-0.0264795	0.837116	0	116639	Cux1	cut-like homeobox 1
0	0	0.174456	0.798294	0	-0.0521407	0.899475	0	0.150791	0.680234	0	0.239189	0.173119	0	300361	Cwc15	CWC15 spliceosome-associated protein homolog (S. cerevisiae)
1	1	0.419782	0.0663971	0	0.266176	0.0762772	0	0.436978	0.00706604	1	0.316724	0.124993	0	291440	Cxxc1	CXXC finger 1 (PHD domain)
0	0	-0.0854519	0.693222	0	-0.0250705	0.884848	0	0.0447684	0.753669	0	-0.0863073	0.613277	0	83824	Cxxc4	CXXC finger 4
-1	-1	0.0903589	0.890874	0	-0.131508	0.49168	0	-0.168176	0.57247	0	-0.432623	0.00776116	-1	291670	Cxxc5	CXXC finger 5
0	0	-0.0359106	0.905002	0	-0.0224685	0.918431	0	-0.0233796	0.885909	0	-0.00626154	0.969823	0	363153	Arpp-21	cyclic AMP-regulated phosphoprotein
0	0	-0.0692044	0.822792	0	0.0795895	0.585566	0	0.0418225	0.869833	0	-0.028983	0.917259	0	85259	Cnga1	cyclic nucleotide gated channel alpha 1
0	0	-0.108065	0.821103	0	-0.14859	0.384027	0	-0.168564	0.213813	0	0.0666625	0.693061	0	25411	Cnga2	cyclic nucleotide gated channel alpha 2
0	0	-0.0527461	0.864167	0	0.0458871	0.847737	0	-0.0028102	0.989308	0	-0.0419484	0.827683	0	85257	Cnga3	cyclic nucleotide gated channel alpha 3
0	0	0.00802365	0.973639	0	0.0540177	0.824705	0	0.020669	0.927229	0	0.073761	0.622857	0	85258	Cnga4	cyclic nucleotide gated channel alpha 4
0	0	0.0664795	0.809067	0	0.0913226	0.56337	0	-0.0793371	0.538824	0	-0.00639346	0.981705	0	83686	Cngb1	cyclic nucleotide gated channel beta 1
0	0	-0.130535	0.66119	0	-0.00457701	0.994419	0	-0.0352762	0.807013	0	0.0711723	0.51551	0	25203	Ccnb1	cyclin B1
-1	-1	-0.598422	0.172919	0	-0.52338	0.0487987	0	-0.203659	0.331028	0	-0.709061	0.00135007	-1	58919	Ccnd1	cyclin D1
0	0	-0.255203	0.554908	0	-0.00139262	0.998525	0	-0.187037	0.138706	0	-0.0399413	0.904484	0	362201	Ccndbp1	cyclin D-type binding-protein 1
0	0	-0.0855362	0.701022	0	0.0958788	0.541259	0	0.0422521	0.814795	0	0.0527807	0.749365	0	25729	Ccne1	cyclin E1
0	0	-0.0631441	0.686243	0	-0.00904532	0.966164	0	0.0476785	0.60824	0	-0.00331379	0.985278	0	362485	Ccne2	cyclin E2
0	0	0.263029	0.616437	0	0.0610014	0.876818	0	0.0637097	0.805211	0	-0.0964132	0.646678	0	81659	Gak	cyclin G associated kinase
0	0	-0.0222165	0.967928	0	-0.147418	0.734026	0	-0.0151161	0.947097	0	-0.15079	0.410587	0	25405	Ccng1	cyclin G1
0	0	-0.15788	0.788929	0	-0.154827	0.2958	0	-0.36024	0.0145122	0	-0.0763792	0.805659	0	29157	Ccng2	cyclin G2
0	0	0.0234986	0.957425	0	0.0132742	0.976111	0	0.049948	0.803386	0	-0.0413413	0.854985	0	84389	Ccnh	cyclin H
0	0	-0.046097	0.923254	0	-0.0673557	0.80524	0	-0.0973448	0.678545	0	-0.104275	0.668768	0	289500	Ccni	cyclin I
0	0	-0.0885313	0.472726	0	-0.066576	0.589705	0	0.0265618	0.873172	0	-0.0182138	0.917562	0	303059	Ccnjl	cyclin J-like
0	0	-0.0148461	0.973558	0	-0.114924	0.458116	0	0.148676	0.102558	0	-0.139302	0.447789	0	500715	Ccnk	cyclin K
0	0	0.114447	0.846088	0	-0.0219491	0.978089	0	-0.174475	0.56065	0	0.226352	0.34973	0	114121	Ccnl1	cyclin L1
0	0	0.0369231	0.906236	0	-0.0201014	0.918243	0	-0.0958653	0.489465	0	0.0292229	0.821396	0	304758	Ccnt2	cyclin T2
0	0	0.137745	0.43737	0	0.0851266	0.541721	0	0.00794336	0.970986	0	0.0595968	0.784718	0	361261	Ccny	cyclin Y
0	0	0.0174447	0.951805	0	0.164924	0.12764	0	0.131944	0.23628	0	0.0780607	0.549065	0	361434	Cdk10	cyclin-dependent kinase 10
0	0	0.100114	0.789027	0	-0.0431248	0.902864	0	0.0934988	0.716619	0	0.00405883	0.988551	0	360804	Cdk2ap1	cyclin-dependent kinase 2-associated protein 1
0	0	0.102108	0.489778	0	-0.00055019	0.998066	0	0.186915	0.050322	0	0.0430832	0.774739	0	299334	Cinp	cyclin-dependent kinase 2-interacting protein
0	0	0.0691617	0.763103	0	0.213889	0.381066	0	0.0587712	0.692356	0	0.0623727	0.8105	0	94201	Cdk4	cyclin-dependent kinase 4
0	0	-0.0162956	0.951997	0	-0.112868	0.478376	0	-0.0202547	0.946664	0	0.0678144	0.696971	0	140908	Cdk5	cyclin-dependent kinase 5
0	0	0.030366	0.918144	0	-0.0527039	0.795644	0	-0.0791286	0.623431	0	-0.0802096	0.446546	0	116671	Cdk5r1	cyclin-dependent kinase 5, regulatory subunit 1 (p35)
0	0	-0.0184058	0.954098	0	0.157135	0.341853	0	0.0743378	0.499001	0	0.0510119	0.838604	0	501164	Cdk5r2	cyclin-dependent kinase 5, regulatory subunit 2 (p39)
0	0	0.121502	0.708235	0	0.388184	0.0451617	0	0.326203	0.0933122	0	0.337875	0.0779992	0	171150	Cdk7	cyclin-dependent kinase 7
0	0	0.103493	0.625045	0	-0.0711039	0.70316	0	0.0246945	0.873306	0	0.157557	0.35433	0	362110	Cdk9	cyclin-dependent kinase 9
0	0	-0.231799	0.445555	0	-0.202861	0.181023	0	-0.187423	0.0208247	0	-0.0958735	0.582346	0	114851	Cdkn1a	cyclin-dependent kinase inhibitor 1A (p21, Cip1)
0	0	0.101959	0.501267	0	-0.0434417	0.722466	0	-0.0392525	0.756574	0	0.0730569	0.473949	0	83571	Cdkn1b	cyclin-dependent kinase inhibitor 1B
0	0	-0.177615	0.194711	0	-0.0618471	0.643769	0	-0.0443228	0.710344	0	-0.132136	0.294097	0	246060	Cdkn1c	cyclin-dependent kinase inhibitor 1C (P57)
0	0	-0.103333	0.463454	0	-0.00467569	0.995466	0	0.0709197	0.600818	0	-0.00807343	0.970655	0	25163	Cdkn2a	cyclin-dependent kinase inhibitor 2A
0	0	0.0277277	0.917583	0	0.00517242	0.990436	0	-0.0419655	0.790316	0	-0.054324	0.767622	0	25164	Cdkn2b	cyclin-dependent kinase inhibitor 2B (p15, inhibits CDK4)
0	0	-0.0495062	0.83073	0	-0.116356	0.549396	0	-0.0916941	0.46039	0	-0.0666605	0.59383	0	54238	Cdkn2c	cyclin-dependent kinase inhibitor 2C (p18, inhibits CDK4)
0	0	-0.0411898	0.831452	0	-0.0633217	0.665604	0	-0.010012	0.945445	0	0.0127822	0.945593	0	289993	Cdkn3	cyclin-dependent kinase inhibitor 3
0	0	-0.0181034	0.960041	0	-0.0510718	0.819291	0	-0.0649122	0.517964	0	-0.0416478	0.736666	0	60396	Cdkl3	cyclin-dependent kinase-like 3
0	0	0.0800022	0.812893	0	0.0589599	0.877488	0	-0.447523	0.0321852	0	0.151127	0.470353	0	24962	Cth	cystathionase (cystathionine gamma-lyase)
0	0	-0.10773	0.754495	0	-0.0442582	0.847737	0	-0.547096	0.0660813	0	-0.306465	0.160382	0	24250	Cbs	cystathionine beta synthase
0	0	0.039356	0.864167	0	0.0982297	0.442462	0	-0.0266997	0.872595	0	0.0646217	0.474208	0	245916	Cst11	cystatin 11
0	0	0.0955978	0.534576	0	-0.06051	0.723607	0	-0.0469021	0.717854	0	-0.120188	0.351134	0	266776	Cst12	cystatin 12
0	0	-0.141073	0.812842	0	0.101759	0.479714	0	0.0998	0.596841	0	-0.032245	0.85974	0	29679	Cst8	cystatin 8 (cystatin-related epididymal specific)
0	0	0.227321	0.47284	0	0.205522	0.458777	0	0.0447137	0.808602	0	0.106287	0.623749	0	25308	Cstb	cystatin B (stefin B)
0	0	-0.303408	0.333724	0	-0.286254	0.101767	0	-0.399971	0.0234129	0	-0.461794	0.038505	0	25307	Cst3	cystatin C
0	0	-0.0562124	0.864489	0	-0.0625958	0.787688	0	-0.00540675	0.979523	0	-0.0019937	0.995214	0	171096	Cst6	cystatin E/M
0	0	-0.0202689	0.917114	0	0.000623792	0.997754	0	0.0149468	0.902962	0	-0.00425504	0.977055	0	296229	P22k15	cystatin related protein 2
0	0	-0.358974	0.232108	0	-0.11674	0.652279	0	0.272551	0.277713	0	-0.00763888	0.980107	0	296234	Cyss	cystatin S
0	0	0.0303842	0.933443	0	-0.21446	0.265687	0	-0.146348	0.145227	0	-0.0772105	0.788972	0	257643	LOC257643	cystatin SC
0	0	-0.581926	0.0355465	0	-0.412006	0.443229	0	-0.276871	0.372784	0	-0.528193	0.141196	0	29276	Csrp1	cysteine and glycine-rich protein 1
1	-1	0.517704	0.00366627	1	0.289335	0.175275	0	0.772072	0.0145287	0	0.478583	0.045987	0	29317	Csrp2	cysteine and glycine-rich protein 2
0	0	0.0194774	0.944914	0	-0.00928429	0.978993	0	-0.00573917	0.978475	0	-0.0344834	0.803726	0	117505	Csrp3	cysteine and glycine-rich protein 3
0	0	0.323603	0.26438	0	0.213018	0.49168	0	0.186241	0.585816	0	0.085447	0.879096	0	315447	Chordc1	cysteine and histidine-rich domain (CHORD)-containing 1
-3	-1	-0.552401	0.0137215	0	-0.751261	0.000144954	-1	-1.03758	1.00852e-05	-1	-0.748132	0.000917024	-1	81718	Cdo1	cysteine dioxygenase, type I
0	0	-0.132843	0.892518	0	0.434538	0.45414	0	-0.102736	0.859207	0	-0.0970798	0.925299	0	60356	Csad	cysteine sulfinic acid decarboxylase
0	0	-0.0414383	0.917114	0	0.00380442	0.995466	0	-0.136275	0.263485	0	-0.116057	0.462267	0	304138	Cyyr1	cysteine/tyrosine-rich 1
0	0	-0.0510879	0.897022	0	-0.0568595	0.703918	0	0.0601325	0.76127	0	-0.0330351	0.880425	0	691657	Crip	cysteine-rich intestinal protein
0	0	-0.0269667	0.918942	0	-0.094845	0.5848	0	-0.138924	0.169812	0	0.0709384	0.662992	0	56725	Cript	cysteine-rich PDZ-binding protein
-2	0	-0.550885	0.0118177	0	-0.691133	0.00103396	-1	-0.999065	0.000168731	-1	-0.729157	0.038505	0	338401	Crip2	cysteine-rich protein 2
0	0	-0.00979023	0.967385	0	-0.0341286	0.814489	0	0.0279609	0.861443	0	-0.0446796	0.761417	0	64827	Crisp1	cysteine-rich secretory protein 1
0	0	-0.117003	0.475806	0	-0.0312648	0.926825	0	0.0747631	0.585816	0	0.0142831	0.9325	0	171547	Crispld2	cysteine-rich secretory protein LCCL domain containing 2
2	0	0.444499	0.00267009	1	0.393491	0.0231651	0	0.501985	0.00234298	1	0.388439	0.0415553	0	312638	Creld1	cysteine-rich with EGF-like domains 1
0	0	0.215631	0.765321	0	-0.050238	0.974989	0	0.166216	0.714401	0	-0.225839	0.60582	0	362978	Creld2	cysteine-rich with EGF-like domains 2
0	0	-0.0540784	0.805534	0	-0.0101329	0.973191	0	0.0609631	0.617346	0	0.00629239	0.975954	0	83476	Cyr61	cysteine-rich, angiogenic inducer, 61
0	0	0.0235955	0.927607	0	0.0314067	0.842447	0	-0.00215859	0.99332	0	0.0160665	0.934178	0	114099	Cysltr1	cysteinyl leukotriene receptor 1
0	0	-0.0181832	0.960041	0	0.0244432	0.874924	0	-0.00233822	0.99405	0	-0.0420874	0.835627	0	170926	Cysltr2	cysteinyl leukotriene receptor 2
0	0	0.0188743	0.951783	0	0.0912148	0.665981	0	-0.00973764	0.97527	0	0.0366466	0.875939	0	293638	Cars	cysteinyl-tRNA synthetase
0	0	0.109659	0.456035	0	-0.00387052	0.994419	0	-0.0029167	0.990592	0	0.100067	0.432884	0	361052	Cdadc1	cytidine and dCMP deaminase domain containing 1
0	0	-0.00826553	0.977696	0	0.0437626	0.808138	0	0.152577	0.222795	0	0.110449	0.409751	0	362638	Cda	cytidine deaminase
0	0	0.251104	0.188979	0	0.107789	0.600319	0	0.18761	0.134797	0	0.197169	0.196027	0	298410	Cmpk1	cytidine monophosphate (UMP-CMP) kinase 1, cytosolic
0	0	-0.278592	0.453063	0	-0.0607447	0.821754	0	-0.083937	0.692589	0	-0.0899222	0.63986	0	312826	Cmas	cytidine monophosphate N-acetylneuraminic acid synthetase
0	0	-0.0188587	0.948779	0	0.0264342	0.926238	0	-0.00405781	0.988598	0	-0.0323566	0.865125	0	295669	Cybrd1	cytochrome b reductase 1
0	0	-0.0970097	0.544283	0	0.059013	0.661089	0	-0.115088	0.405722	0	-0.0803786	0.567503	0	361729	Cybasc3	cytochrome b, ascorbate dependent 3
0	0	-0.036588	0.938933	0	0.0110382	0.966996	0	0.113323	0.358717	0	0.0937208	0.59118	0	66021	Cybb	cytochrome b-245, beta polypeptide
0	0	-0.158471	0.6325	0	-0.0682673	0.829371	0	-0.385419	0.0489949	0	-0.431291	0.110649	0	25035	Cyb5r3	cytochrome b5 reductase 3
0	0	0.254419	0.336469	0	0.0129732	0.978089	0	0.0517537	0.793076	0	0.123593	0.429824	0	171015	Cyb5r4	cytochrome b5 reductase 4
3	1	0.367214	0.122648	0	0.393042	0.00238957	1	0.438934	0.00147622	1	0.512042	0.00168208	1	64001	Cyb5a	cytochrome b5 type A (microsomal)
0	0	0.189148	0.59734	0	-0.0433113	0.896493	0	-0.135246	0.393135	0	-0.000684701	0.997577	0	80773	Cyb5b	cytochrome b5 type B (outer mitochondrial membrane)
0	0	-0.0352732	0.860894	0	-0.103978	0.343426	0	-0.00565673	0.977922	0	-0.141222	0.431545	0	303601	Cyb561	cytochrome b-561
0	0	-0.0353433	0.917357	0	0.0140785	0.961688	0	0.250605	0.0113416	0	0.131331	0.319007	0	363137	Cyb561d2	cytochrome b-561 domain containing 2
0	0	0.117713	0.62189	0	0.0101287	0.981411	0	0.0625005	0.502037	0	0.128566	0.260846	0	29445	Cox4i1	cytochrome c oxidase subunit IV isoform 1
0	0	-0.0102714	0.974485	0	0.0878141	0.514515	0	-0.0966375	0.434313	0	0.00912457	0.977241	0	84683	Cox4i2	cytochrome c oxidase subunit IV isoform 2
0	0	0.155518	0.384912	0	0.0941193	0.43642	0	0.23165	0.0558442	0	0.239073	0.0669265	0	94194	Cox5b	cytochrome c oxidase subunit Vb
0	0	0.0131699	0.954733	0	-0.0464514	0.674472	0	-0.00191271	0.993687	0	-0.0300649	0.803726	0	654441	Cox6b2	cytochrome c oxidase subunit VIb polypeptide 2
0	0	0.028437	0.880874	0	-0.0750582	0.655565	0	-0.165776	0.257399	0	-0.0392123	0.85974	0	286962	Cox6c1	cytochrome c oxidase subunit VIc-1
0	0	0.0346098	0.936015	0	0.0396902	0.847754	0	0.0378068	0.869153	0	0.122242	0.475366	0	298762	Cox7a2l	cytochrome c oxidase subunit VIIa polypeptide 2 like
0	0	-0.104625	0.697379	0	0.0911443	0.677982	0	0.126765	0.292351	0	0.0578519	0.867854	0	25250	Cox8b	cytochrome c oxidase, subunit 8B
0	0	0.137569	0.551477	0	0.17258	0.0990462	0	0.158018	0.116729	0	0.174159	0.101195	0	25282	Cox6a1	cytochrome c oxidase, subunit VIa, polypeptide 1
0	0	-0.110881	0.560193	0	-0.0276151	0.884113	0	-0.0295805	0.857541	0	-0.0756375	0.56417	0	25278	Cox6a2	cytochrome c oxidase, subunit VIa, polypeptide 2
0	0	0.110425	0.828068	0	-0.168364	0.147345	0	0.0676257	0.747721	0	0.259497	0.11423	0	54322	Cox6c	cytochrome c oxidase, subunit VIc
0	0	0.136386	0.560206	0	0.067832	0.538598	0	0.169793	0.141988	0	0.153591	0.221213	0	171335	Cox8a	cytochrome c oxidase, subunit VIIIa
0	0	-0.0464694	0.938933	0	-0.0341134	0.88131	0	-0.0577969	0.843068	0	-0.0346629	0.904484	0	89786	Cox17	cytochrome c oxidase, subunit XVII assembly protein homolog (S. cerevisiae)
0	0	-0.0127539	0.946735	0	0.00701707	0.975173	0	0.0446695	0.638874	0	0.0002174	0.998574	0	25310	Cyct	cytochrome c, testis
0	0	0.190203	0.62189	0	0.190777	0.328601	0	0.169567	0.217138	0	0.193763	0.259955	0	300047	Cyc1	cytochrome c-1
0	0	-0.307058	0.226562	0	-0.227242	0.274849	0	-0.0781624	0.852433	0	-0.232417	0.533772	0	266689	Cyp4f6	cytochrome P450 4F6
3	1	0.76077	0.00532076	1	0.526411	0.0137776	0	0.809672	7.92795e-05	1	0.71941	0.0070616	1	24894	Cyp2a1	cytochrome P450 IIA1 (hepatic steroid hydroxylase IIA1) gene
0	0	-0.32439	0.629718	0	-0.197918	0.370862	0	0.243047	0.483351	0	-0.0897601	0.849927	0	171380	Cyp2t1	cytochrome P450 monooxygenase CYP2T1
-3	-1	-0.583	0.355085	0	-0.511072	0.00186974	-1	-1.03531	0.00174348	-1	-0.692059	0.00560335	-1	252931	Cyp3a18	cytochrome P450, 3a18
4	0	6.38687	0.00013134	1	6.14442	1.02179e-06	1	6.55377	3.33409e-08	1	6.37992	1.76595e-09	1	24296	Cyp1a1	cytochrome P450, family 1, subfamily a, polypeptide 1
4	0	1.21696	2.04854e-05	1	1.21954	1.61879e-05	1	1.14772	1.52684e-06	1	1.12474	1.94923e-05	1	24297	Cyp1a2	cytochrome P450, family 1, subfamily a, polypeptide 2
4	0	3.91027	6.76546e-05	1	3.51928	4.90299e-07	1	5.32922	4.40501e-06	1	4.88647	7.78296e-06	1	25426	Cyp1b1	cytochrome P450, family 1, subfamily b, polypeptide 1
0	0	0.0617041	0.887769	0	-0.0712365	0.663638	0	0.0763318	0.702371	0	-0.0387319	0.858569	0	29680	Cyp11a1	cytochrome P450, family 11, subfamily a, polypeptide 1
0	0	-0.392359	0.327152	0	-0.197772	0.262067	0	-0.677978	0.0831758	0	-0.555318	0.0445654	0	25146	Cyp17a1	cytochrome P450, family 17, subfamily a, polypeptide 1
0	0	0.0265645	0.911601	0	0.069779	0.632666	0	0.0301699	0.852728	0	-0.00277365	0.990448	0	25147	Cyp19a1	cytochrome P450, family 19, subfamily a, polypeptide 1
0	0	-0.0651863	0.847543	0	0.113129	0.561461	0	0.0329609	0.817097	0	0.0126404	0.937224	0	24299	Cyp2a3a	cytochrome P450, family 2, subfamily A, polypeptide 3a
0	0	-0.041722	0.823553	0	-0.0470649	0.790463	0	-0.0156314	0.928943	0	0.0585085	0.774875	0	29295	Cyp2b12	cytochrome P450, family 2, subfamily b, polypeptide 12
0	0	-0.14224	0.687748	0	-0.0247616	0.925084	0	-0.146436	0.488562	0	-0.0450355	0.79618	0	292728	Cyp2b21	cytochrome P450, family 2, subfamily b, polypeptide 21
0	0	-0.159709	0.576006	0	0.388995	0.133379	0	0.50514	0.246574	0	-0.1379	0.89948	0	171518	Cyp2c22	cytochrome P450, family 2, subfamily c, polypeptide 22
-2	0	-0.593563	0.00766348	-1	-0.307108	0.403958	0	-0.356893	0.00564409	-1	-0.462517	0.0115091	0	83790	Cyp2c23	cytochrome P450, family 2, subfamily c, polypeptide 23
-2	0	-0.227146	0.0879058	0	-0.364085	0.00832334	-1	-0.423611	0.00247175	-1	-0.379028	0.0140001	0	25053	Cyp2d2	cytochrome P450, family 2, subfamily d, polypeptide 2
-1	-1	-0.21598	0.258319	0	-0.331008	0.0627249	0	-0.479984	0.0010189	-1	-0.32144	0.0145279	0	24303	Cyp2d3	cytochrome P450, family 2, subfamily d, polypeptide 3
0	0	0.228415	0.292467	0	-0.227077	0.221066	0	-0.270211	0.0751097	0	0.110419	0.441258	0	171522	Cyp2d4v1	cytochrome P450, family 2, subfamily d, polypeptide 4
-1	-1	-0.44859	0.097381	0	-0.376238	0.11979	0	-0.629776	0.000952042	-1	-0.672672	0.0143899	0	25086	Cyp2e1	cytochrome P450, family 2, subfamily e, polypeptide 1
0	0	-0.165227	0.701022	0	0.0576762	0.810326	0	-0.00725359	0.986741	0	0.158974	0.554758	0	54246	Cyp2f4	cytochrome P450, family 2, subfamily f, polypeptide 4
-1	-1	-0.686307	0.0527665	0	-0.618805	0.0119714	0	-0.706071	0.0221949	0	-0.941573	0.00570318	-1	313375	Cyp2j3	cytochrome P450, family 2, subfamily j, polypeptide 3
-1	-1	-0.302376	0.59734	0	-0.369195	0.0389953	0	-0.453463	0.00822514	-1	-0.235391	0.155831	0	65210	Cyp2j4	cytochrome P450, family 2, subfamily J, polypeptide 4
0	0	0.0669144	0.779133	0	0.128394	0.288794	0	0.309513	0.0926944	0	0.338737	0.0578755	0	154985	Cyp26a1	cytochrome P450, family 26, subfamily A, polypeptide 1
0	0	0.0158845	0.9535	0	-0.0122682	0.961664	0	0.0740505	0.520788	0	0.113963	0.291822	0	312495	Cyp26b1	cytochrome P450, family 26, subfamily b, polypeptide 1
0	0	-0.115354	0.834071	0	-0.222776	0.27496	0	-0.256018	0.0532872	0	-0.185242	0.167336	0	301517	Cyp27a1	cytochrome P450, family 27, subfamily a, polypeptide 1
-2	-2	-0.260254	0.324448	0	-0.508148	0.0657199	0	-0.892359	0.000168731	-1	-0.449808	0.00938717	-1	266682	Cyp3a2	cytochrome P450, family 3, subfamily a, polypeptide 2
-4	0	-1.37674	0.000826942	-1	-1.07863	0.00211338	-1	-1.44523	0.000952042	-1	-0.746463	0.00222346	-1	171352	Cyp3a9	cytochrome P450, family 3, subfamily a, polypeptide 9
0	0	0.439458	0.324663	0	-0.362455	0.608011	0	-0.30934	0.483523	0	-0.498137	0.52362	0	298423	Cyp4a3	cytochrome P450, family 4, subfamily a, polypeptide 3
0	0	0.154387	0.832093	0	0.045991	0.877504	0	0.181659	0.205004	0	0.117412	0.636546	0	266674	Cyp4a8	cytochrome P450, family 4, subfamily a, polypeptide 8
0	0	-0.101793	0.838882	0	-0.0854877	0.681361	0	-0.141563	0.219162	0	0.0277598	0.901314	0	24307	Cyp4b1	cytochrome P450, family 4, subfamily b, polypeptide 1
0	0	-0.38738	0.0711668	0	-0.176749	0.134623	0	-0.00569538	0.989815	0	-0.150886	0.702743	0	56266	Cyp4f1	cytochrome P450, family 4, subfamily f, polypeptide 1
0	0	0.0395911	0.843445	0	0.00299121	0.994419	0	0.00752364	0.976149	0	0.131948	0.379242	0	500801	Cyp4f17	cytochrome P450, family 4, subfamily f, polypeptide 17
-2	-2	-0.423913	0.282736	0	-0.511864	0.032536	0	-0.853121	7.84123e-05	-1	-0.471627	0.00218026	-1	286904	Cyp4f4	cytochrome P450, family 4, subfamily f, polypeptide 4
0	0	-2.39896	0.18167	0	-0.801725	0.609897	0	-2.36858	0.0380058	0	-2.74776	0.0166808	0	25428	Cyp7a1	cytochrome P450, family 7, subfamily a, polypeptide 1
0	0	-0.134958	0.47688	0	-0.00348	0.994419	0	-0.100313	0.331595	0	-0.0479507	0.88175	0	25429	Cyp7b1	cytochrome P450, family 7, subfamily b, polypeptide 1
0	0	0.164009	0.874317	0	-0.278909	0.510348	0	-0.411425	0.504431	0	0.271777	0.781324	0	81924	Cyp8b1	cytochrome P450, family 8, subfamily b, polypeptide 1
0	0	-0.0326004	0.88608	0	0.057524	0.64184	0	-0.0356381	0.702979	0	0.0361719	0.780958	0	500892	Cyp11b1	cytochrome P450, subfamily 11B, polypeptide 1
0	0	-0.0390517	0.823246	0	0.0507327	0.720416	0	0.0177279	0.906563	0	-0.00472839	0.977055	0	353498	Cyp11b3	cytochrome P450, subfamily 11B, polypeptide 3
0	0	0.0242077	0.930745	0	0.0292584	0.91265	0	0.0183731	0.907068	0	0.0908611	0.483976	0	24298	Cyp21a1	cytochrome P450, subfamily 21A, polypeptide 1
0	0	0.0785187	0.910339	0	0.0448267	0.755359	0	-0.0850189	0.635748	0	0.272342	0.168028	0	24895	Cyp2a2	cytochrome P450, subfamily 2A, polypeptide 1
0	0	0.00421765	0.988246	0	-0.058573	0.76218	0	-0.0354268	0.881045	0	-0.0298642	0.874604	0	25251	Cyp2g1	cytochrome P450, subfamily 2G, polypeptide 1
-1	-1	-0.128716	0.843445	0	-0.0860598	0.844736	0	-0.318283	0.370878	0	-0.429191	0.00494258	-1	25427	Cyp51	cytochrome P450, subfamily 51
0	0	-0.0032476	0.991906	0	-0.0600467	0.665604	0	0.0390828	0.914633	0	-0.0353642	0.914035	0	29277	Cyp2c	cytochrome P450, subfamily IIC (mephenytoin 4-hydroxylase)
0	0	-0.0774176	0.776002	0	0.0216617	0.932532	0	0.167315	0.247826	0	0.10968	0.69998	0	170520	Cygb	cytoglobin
0	0	-0.0256866	0.950454	0	-0.15297	0.379737	0	0.0201456	0.929179	0	0.0701913	0.756864	0	116692	Cyth2	cytohesin 2
0	0	-0.0126045	0.952758	0	0.0789148	0.447556	0	-0.00148699	0.99446	0	0.0528	0.656711	0	116693	Cyth3	cytohesin 3
0	0	0.0841665	0.843445	0	0.24717	0.113741	0	0.400342	0.0187071	0	0.0777535	0.821595	0	307649	Ciapin1	cytokine induced apoptosis inhibitor 1
0	0	0.485449	0.7208	0	-0.119371	0.914293	0	-0.277832	0.826477	0	0.370983	0.637006	0	83681	Cish	cytokine inducible SH2-containing protein
0	0	0.0435449	0.900697	0	0.122798	0.401642	0	0.156625	0.147969	0	0.117872	0.170933	0	290655	Crlf1	cytokine receptor-like factor 1
0	0	0.184452	0.358111	0	-0.0831575	0.613375	0	-0.0277654	0.914633	0	0.0982302	0.730383	0	308666	Cyfip1	cytoplasmic FMR1 interacting protein 1
3	1	0.326958	0.142848	0	0.402141	0.00560862	1	0.898026	6.27824e-05	1	0.719507	0.000460504	1	303073	Cyfip2	cytoplasmic FMR1 interacting protein 2
0	0	-0.0160207	0.945728	0	-0.00928427	0.967905	0	-0.0221822	0.873306	0	-0.073123	0.514788	0	114514	Clasp2	cytoplasmic linker associated protein 2
0	0	-0.0140243	0.948779	0	0.0233855	0.896691	0	-0.043676	0.654687	0	0.0310992	0.838016	0	293056	Cpeb1	cytoplasmic polyadenylation element binding protein 1
-1	-1	-0.372134	0.452429	0	-0.270689	0.360566	0	-0.747034	0.0040136	-1	-0.30684	0.547788	0	360949	Cpeb2	cytoplasmic polyadenylation element binding protein 2
0	0	0.428025	0.384912	0	-0.183242	0.702074	0	-0.0487872	0.944866	0	0.0328527	0.959125	0	303010	Cpeb4	cytoplasmic polyadenylation element binding protein 4
0	0	0.0623508	0.76611	0	0.11487	0.536319	0	0.0456943	0.709048	0	0.0531326	0.88385	0	311191	Ckap5	cytoskeleton associated protein 5
0	0	0.0118039	0.95697	0	0.0616981	0.723777	0	0.00896186	0.964686	0	-0.00706213	0.975751	0	362859	Ckap4	cytoskeleton-associated protein 4
0	0	-0.0910967	0.765321	0	-0.00910427	0.977525	0	0.072768	0.638754	0	0.196719	0.0466981	0	29231	Ciao1	cytosolic iron-sulfur protein assembly 1 homolog (S. cerevisiae)
0	0	-0.0550837	0.814494	0	0.0136614	0.966824	0	0.0349694	0.822329	0	-0.050266	0.805659	0	498690	Ctla2a	cytotoxic T lymphocyte-associated protein 2 alpha
0	0	-0.012606	0.967928	0	0.0313909	0.821173	0	0.0234951	0.925264	0	0.0576825	0.746857	0	63835	Ctla4	cytotoxic T-lymphocyte-associated protein 4
0	0	0.158152	0.299255	0	0.0191249	0.916187	0	-0.0126316	0.941851	0	-0.000286429	0.999031	0	24309	Dbp	D site of albumin promoter (albumin D-box) binding protein
0	0	-0.0243316	0.9114	0	-0.000561135	0.998525	0	-0.0305213	0.7955	0	-0.0529896	0.609995	0	50545	Dpf1	D4, zinc and double PHD fingers family 1
0	0	-0.0156968	0.959422	0	-0.0490999	0.801526	0	0.065332	0.620761	0	-0.0663549	0.73114	0	361711	Dpf2	D4, zinc and double PHD fingers family 2
-1	-1	-0.270306	0.594425	0	-0.109699	0.398845	0	-0.480368	0.0061647	-1	-0.28715	0.0624081	0	192126	Dab2ip	DAB2 interacting protein
0	0	-0.0135245	0.944397	0	0.0244968	0.869674	0	-0.0109931	0.959643	0	0.0121068	0.942723	0	308912	Dchs1	dachsous 1 (Drosophila)
0	0	0.18395	0.434278	0	0.18331	0.135886	0	0.150067	0.375184	0	0.254586	0.285056	0	64470	Ddb1	damage-specific DNA binding protein 1
0	0	-0.228072	0.329431	0	-0.068596	0.808555	0	-0.726545	0.0289097	0	-0.258854	0.401936	0	114027	Dao	D-amino-acid oxidase
-1	-1	-0.296643	0.149665	0	-0.0455981	0.88131	0	-0.19121	0.0347736	0	-0.336005	0.00524737	-1	308212	Dact2	dapper, antagonist of beta-catenin, homolog 2 (Xenopus laevis)
0	0	-0.0333444	0.905002	0	-0.154544	0.174204	0	-0.102492	0.43412	0	0.0496228	0.781914	0	300235	Dazap2	DAZ associated protein 2
0	0	0.00465428	0.984668	0	-0.0627462	0.598294	0	0.101056	0.444396	0	-0.0142164	0.951684	0	315405	Dcun1d5	DCN1, defective in cullin neddylation 1, domain containing 5 (S. cerevisiae)
0	0	0.191336	0.355586	0	0.0236106	0.93996	0	0.037233	0.869234	0	0.0366701	0.858569	0	361109	Dcp1a	DCP1 decapping enzyme homolog A (S. cerevisiae)
0	0	-0.095238	0.728108	0	-0.0429954	0.869046	0	0.0299501	0.894576	0	0.0847926	0.439751	0	500305	Dcp1b	DCP1 decapping enzyme homolog b (S. cerevisiae)
0	0	0.074818	0.801309	0	0.177873	0.243042	0	0.00754825	0.973809	0	0.0415712	0.834179	0	29318	Ddt	D-dopachrome tautomerase
0	0	-0.00364646	0.984868	0	0.025447	0.910603	0	0.17072	0.169361	0	0.00361019	0.985278	0	296162	Ddrgk1	DDRGK domain containing 1
0	0	0.0715003	0.895004	0	0.106683	0.505001	0	0.163616	0.397121	0	0.100151	0.506271	0	84474	Ddx1	DEAD (Asp-Glu-Ala-Asp) box polypeptide 1
0	0	-0.12865	0.329496	0	0.170764	0.217196	0	0.0597085	0.569931	0	0.0985657	0.560397	0	300710	Ddx10	DEAD (Asp-Glu-Ala-Asp) box polypeptide 10
0	0	-0.223291	0.613007	0	-0.321701	0.0734735	0	-0.292503	0.170318	0	-0.26156	0.362087	0	315133	Ddx17	DEAD (Asp-Glu-Ala-Asp) box polypeptide 17
0	0	-0.0785238	0.858091	0	-0.113708	0.500803	0	0.0179696	0.919544	0	0.110778	0.396652	0	292022	Ddx19a	DEAD (Asp-Glu-Ala-Asp) box polypeptide 19a
0	0	0.0239738	0.922374	0	0.120667	0.422561	0	0.319668	0.0104356	0	0.147712	0.259177	0	84473	Ddx20	DEAD (Asp-Glu-Ala-Asp) box polypeptide 20
0	0	-0.0198034	0.961458	0	0.135778	0.55863	0	0.110939	0.366734	0	0.046713	0.838702	0	300208	Ddx23	DEAD (Asp-Glu-Ala-Asp) box polypeptide 23
0	0	-0.023227	0.959422	0	0.112827	0.416381	0	0.407448	0.0215968	0	0.0215978	0.924772	0	373065	Ddx24	DEAD (Asp-Glu-Ala-Asp) box polypeptide 24
0	0	-0.00809143	0.97479	0	0.00391215	0.994419	0	-0.0557073	0.585744	0	-0.0377863	0.797467	0	58856	Ddx25	DEAD (Asp-Glu-Ala-Asp) box polypeptide 25
0	0	0.0598311	0.77019	0	0.0900557	0.658234	0	0.235072	0.0518548	0	0.237045	0.0702395	0	364995	Ddx28	DEAD (Asp-Glu-Ala-Asp) box polypeptide 28
0	0	-0.0441028	0.917583	0	-0.339157	0.146581	0	-0.0556532	0.72754	0	-0.0542829	0.867809	0	317335	Ddx3x	DEAD (Asp-Glu-Ala-Asp) box polypeptide 3, X-linked
0	0	0.0368633	0.847586	0	-0.0316921	0.824022	0	-0.0165063	0.89123	0	0.00354481	0.985278	0	311835	Ddx31	DEAD (Asp-Glu-Ala-Asp) box polypeptide 31
0	0	0.214124	0.687591	0	0.0316945	0.921131	0	0.120079	0.741739	0	0.288783	0.379607	0	89827	Ddx39	DEAD (Asp-Glu-Ala-Asp) box polypeptide 39
0	0	-0.347038	0.235554	0	-0.163307	0.523655	0	0.0602804	0.700041	0	0.00967469	0.984437	0	314336	Ddx41	DEAD (Asp-Glu-Ala-Asp) box polypeptide 41
0	0	-0.0754507	0.83073	0	0.0870388	0.720416	0	-0.0840925	0.502037	0	-0.0122166	0.959223	0	303607	Ddx42	DEAD (Asp-Glu-Ala-Asp) box polypeptide 42
0	0	0.00364836	0.988246	0	0.00392082	0.994419	0	0.0849295	0.468644	0	0.208028	0.18978	0	245957	Ddx46	DEAD (Asp-Glu-Ala-Asp) box polypeptide 46
0	0	-0.0156546	0.97817	0	0.088333	0.754215	0	0.129569	0.374232	0	0.110461	0.511561	0	297685	Ddx47	DEAD (Asp-Glu-Ala-Asp) box polypeptide 47
0	0	-0.0321184	0.949717	0	0.0200431	0.961507	0	0.00954596	0.980119	0	0.0274565	0.960801	0	287765	Ddx5	DEAD (Asp-Glu-Ala-Asp) box polypeptide 5
0	0	0.011082	0.966608	0	0.0042764	0.994309	0	0.0192822	0.894576	0	-0.0165243	0.946086	0	361848	Ddx50	DEAD (Asp-Glu-Ala-Asp) box polypeptide 50
0	0	-0.0236425	0.931725	0	-0.0762381	0.747021	0	0.109961	0.337913	0	-0.00995323	0.962294	0	304570	Ddx51	DEAD (Asp-Glu-Ala-Asp) box polypeptide 51
0	0	-0.0117856	0.952838	0	-0.0346639	0.7811	0	0.0851572	0.323693	0	-0.012119	0.933992	0	85432	Ddx52	DEAD (Asp-Glu-Ala-Asp) box polypeptide 52
0	0	0.0199599	0.955915	0	0.0531543	0.83207	0	0.0838771	0.638874	0	-0.107543	0.545034	0	360815	Ddx54	DEAD (Asp-Glu-Ala-Asp) box polypeptide 54
0	0	-0.0909162	0.737805	0	0.0956066	0.535691	0	0.169741	0.0950539	0	0.0727402	0.692171	0	289780	Ddx56	DEAD (Asp-Glu-Ala-Asp) box polypeptide 56
0	0	0.0463832	0.810794	0	0.0434419	0.7811	0	0.0268079	0.873172	0	4.81201e-05	0.99961	0	366532	Dhx57	DEAH (Asp-Glu-Ala-Asp/His) box polypeptide 57
0	0	-0.0213459	0.963099	0	-0.137306	0.303417	0	-0.00132196	0.997505	0	-0.229887	0.371287	0	289693	Dhx15	DEAH (Asp-Glu-Ala-His) box polypeptide 15
0	0	0.188462	0.361366	0	0.236508	0.342906	0	0.207659	0.103667	0	-0.0208124	0.921338	0	294232	Dhx16	DEAH (Asp-Glu-Ala-His) box polypeptide 16
0	0	0.0656309	0.823246	0	0.0498205	0.760691	0	0.183137	0.35535	0	0.0304904	0.859086	0	367172	Dhx30	DEAH (Asp-Glu-Ala-His) box polypeptide 30
0	0	-0.0152386	0.952838	0	-0.0692687	0.687702	0	-0.107926	0.191153	0	-0.156712	0.304601	0	310461	Dhx36	DEAH (Asp-Glu-Ala-His) box polypeptide 36
0	0	-0.0960379	0.605081	0	-0.0225478	0.8904	0	0.0759167	0.541518	0	-0.0328095	0.86833	0	292007	Dhx38	DEAH (Asp-Glu-Ala-His) box polypeptide 38
0	0	0.0506362	0.878687	0	-0.0570363	0.747317	0	-0.0957172	0.393279	0	-0.116158	0.643072	0	304859	Dhx9	DEAH (Asp-Glu-Ala-His) box polypeptide 9
0	0	0.0990357	0.694873	0	0.198344	0.0621173	0	0.123536	0.312664	0	0.0220723	0.865045	0	295238	Dap3	death associated protein 3
0	0	-0.183173	0.582246	0	0.172296	0.569965	0	0.023854	0.959755	0	-0.21138	0.291674	0	306722	Dapk1	death associated protein kinase 1
0	0	-0.108782	0.627442	0	-0.0409645	0.926238	0	0.131405	0.629199	0	-0.142904	0.655904	0	83631	Dedd	death effector domain-containing
0	0	0.141692	0.5002	0	-0.0200136	0.968489	0	0.0525599	0.697579	0	0.0426783	0.832748	0	362286	Dido1	death inducer-obliterator 1
0	0	-0.076704	0.827474	0	0.0227549	0.937921	0	-0.16997	0.130907	0	0.0433106	0.822605	0	300799	Dapk2	death-associated kinase 2
0	0	-0.0870625	0.832537	0	0.159044	0.260956	0	0.0140288	0.944286	0	-0.323054	0.0357545	0	64322	Dap	death-associated protein
0	0	-0.117115	0.761589	0	0.166394	0.19179	0	0.081559	0.775527	0	-0.123557	0.576901	0	64391	Dapk3	death-associated protein kinase 3
0	0	-0.156717	0.631941	0	-0.0808267	0.673662	0	0.0194507	0.933293	0	-0.154121	0.291945	0	140926	Daxx	death-domain associated protein
0	0	0.128169	0.5801	0	0.0257938	0.961652	0	-0.0648141	0.696558	0	0.0159712	0.944073	0	266605	Dcps	decapping enzyme, scavenger
0	0	-0.066767	0.939662	0	0.142778	0.56965	0	0.0715528	0.818485	0	0.244212	0.193535	0	29139	Dcn	decorin
0	0	0.0891346	0.56968	0	-0.0325315	0.884113	0	0.0875884	0.553358	0	0.0887656	0.47244	0	309081	Dock1	dedicator of cyto-kinesis 1
0	0	-0.139183	0.360401	0	0.0755971	0.511401	0	-0.0393371	0.794517	0	-0.0432466	0.770886	0	367039	Dock6	dedicator of cytokinesis 6
0	0	-0.0326593	0.931117	0	-0.0729218	0.702074	0	0.144942	0.547376	0	-0.0883671	0.685703	0	499337	Dock8	dedicator of cytokinesis 8
0	0	0.119725	0.68279	0	-0.0277169	0.874924	0	0.273719	0.0304973	0	-0.0713789	0.638601	0	259237	Dock9	dedicator of cytokinesis 9
0	0	-0.0957711	0.686243	0	0.166448	0.150172	0	0.0660381	0.563894	0	-0.0932939	0.387926	0	308775	Det1	de-etiolated homolog 1 (Arabidopsis)
0	0	-0.0348463	0.86975	0	-0.0324468	0.848966	0	0.035082	0.758805	0	0.00761764	0.960414	0	299933	Dscc1	defective in sister chromatid cohesion 1 homolog (S. cerevisiae)
0	0	0.163071	0.670168	0	0.327892	0.0294061	0	0.351209	0.048696	0	0.137187	0.463069	0	192275	Dad1	defender against cell death 1
0	0	0.0444825	0.846071	0	0.0106388	0.980202	0	0.0305326	0.885907	0	0.172027	0.212133	0	613220	Defa-rs1	defensin alpha-related sequence 1
0	0	-0.0523588	0.836935	0	-0.0359395	0.874711	0	-0.116964	0.36641	0	-0.0720212	0.718885	0	83687	Defb1	defensin beta 1
0	0	-0.00695853	0.967928	0	-0.0814068	0.671111	0	-0.0308251	0.894576	0	-0.00624474	0.975429	0	171412	Defb22	defensin beta 22
0	0	-0.089066	0.625045	0	0.014577	0.971759	0	0.0677058	0.445656	0	0.00136596	0.995957	0	64389	Defb4	defensin beta 4
0	0	0.156714	0.239121	0	0.0673582	0.66938	0	0.0901341	0.511631	0	0.187519	0.179514	0	286958	Np4	defensin NP-4 precursor
0	0	0.0379223	0.860235	0	-0.00169072	0.996158	0	-0.0452255	0.662402	0	0.0416856	0.738467	0	286995	Defa	defensin, alpha 5, Paneth cell-specific
0	0	-0.0180559	0.939662	0	-0.0841773	0.75067	0	-0.0812368	0.442302	0	-0.0755748	0.742243	0	290856	Defa24	defensin, alpha, 24
0	0	0.0401493	0.910339	0	0.0192963	0.940439	0	-0.0169464	0.91736	0	0.0641245	0.696971	0	83632	Deaf1	deformed epidermal autoregulatory factor 1 (Drosophila)
0	0	-0.0375212	0.945728	0	-0.22897	0.0776779	0	-0.202331	0.117722	0	-0.240012	0.0841016	0	58970	Degs1	degenerative spermatocyte homolog 1, lipid desaturase (Drosophila)
0	0	-0.0432641	0.849554	0	0.0130596	0.961688	0	0.0390526	0.753596	0	-0.0124164	0.940997	0	314438	Degs2	degenerative spermatocyte homolog 2, lipid desaturase (Drosophila)
0	0	0.0975708	0.886581	0	0.0347932	0.873057	0	0.102075	0.567081	0	0.142635	0.587037	0	298541	Dhdds	dehydrodolichyl diphosphate synthase
0	0	-0.196017	0.32167	0	-0.251023	0.0385241	0	-0.431534	0.0334545	0	-0.372793	0.0466981	0	361272	Dhtkd1	dehydrogenase E1 and transketolase domain containing 1
0	0	0.00853124	0.967385	0	-0.107399	0.483178	0	0.0296755	0.910477	0	0.0943864	0.45869	0	290234	Dhrs1	dehydrogenase/reductase (SDR family) member 1
0	0	-0.112443	0.826087	0	-0.0167793	0.946737	0	-0.0537205	0.780119	0	-0.0255673	0.904484	0	360583	Dhrs11	dehydrogenase/reductase (SDR family) member 11
-1	-1	-0.137944	0.674533	0	0.0121371	0.980189	0	-0.457802	0.00250479	-1	-0.154718	0.649971	0	313689	Dhrs3	dehydrogenase/reductase (SDR family) member 3
0	0	0.248657	0.346257	0	0.292073	0.08798	0	0.40239	0.0326107	0	0.547607	0.0117074	0	266686	Dhrs4	dehydrogenase/reductase (SDR family) member 4
0	0	0.154844	0.361303	0	0.253097	0.238789	0	0.368557	0.0182751	0	0.395102	0.0126031	0	287380	Dhrs7b	dehydrogenase/reductase (SDR family) member 7B
0	0	0.00238197	0.988532	0	-0.00388985	0.992507	0	-0.0645976	0.639917	0	0.014643	0.929529	0	287411	Dhrs7c	dehydrogenase/reductase (SDR family) member 7C
0	0	0.0236071	0.922374	0	-0.138701	0.241514	0	-0.0123738	0.971591	0	-0.00429839	0.98273	0	170635	Dhrs9	dehydrogenase/reductase (SDR family) member 9
0	0	-0.0342455	0.954733	0	0.020306	0.937921	0	0.152535	0.58537	0	0.0771527	0.495333	0	288525	Dhrsx	dehydrogenase/reductase (SDR family) X-linked
0	0	-0.0451441	0.831882	0	-0.0567878	0.763584	0	0.0476275	0.684774	0	-0.059688	0.703875	0	65162	Dio2	deiodinase, iodothyronine, type II
0	0	-0.124234	0.62189	0	-0.214839	0.213565	0	-0.231189	0.0789006	0	-0.203173	0.353529	0	306817	Dek	DEK oncogene
0	0	-0.0130862	0.966081	0	0.0317457	0.898393	0	-0.0780049	0.40425	0	-0.0690719	0.712155	0	140610	Dbc1	deleted in bladder cancer 1 (human)
0	0	-0.133459	0.428812	0	-0.0171451	0.961652	0	0.0466822	0.706121	0	-0.00277838	0.992261	0	25311	Dcc	deleted in colorectal carcinoma
-1	-1	-0.146024	0.502064	0	-0.172076	0.119879	0	-0.458333	0.00760672	-1	-0.228404	0.131075	0	58834	Dlc1	deleted in liver cancer 1
0	0	0.0568614	0.909496	0	0.0582237	0.884113	0	0.59518	0.0263836	0	0.0950978	0.786478	0	84010	Dll1	delta-like 1 (Drosophila)
0	0	-0.014569	0.964818	0	0.0702126	0.797685	0	0.00757766	0.970986	0	-0.0405435	0.836675	0	114587	Dlk1	delta-like 1 homolog (Drosophila)
0	0	-0.00983737	0.964933	0	0.0185144	0.929001	0	0.0929263	0.581443	0	0.0820132	0.45772	0	114125	Dll3	delta-like 3 (Drosophila)
0	0	-0.0805374	0.832093	0	-0.0514823	0.884083	0	0.0577	0.751471	0	0.0142298	0.952392	0	500847	Dtx3	deltex homolog 3 (Drosophila)
0	0	-0.123723	0.666263	0	-0.0291243	0.941161	0	-0.0533871	0.743363	0	0.0602569	0.697483	0	25113	Ddn	dendrin
0	0	-0.0525825	0.847761	0	0.157049	0.249875	0	-0.055314	0.716619	0	-0.00107833	0.998149	0	315055	Dennd3	DENN/MADD domain containing 3
0	0	-0.0133278	0.967385	0	-0.0335305	0.842447	0	-0.0574864	0.767258	0	-0.22226	0.226578	0	308942	Dennd5a	DENN/MADD domain containing 5A
0	0	-0.0353664	0.880874	0	0.0615158	0.596278	0	0.00533796	0.974203	0	0.0173716	0.894862	0	25254	Dspp	dentin sialophosphoprotein
0	0	-0.0623291	0.693222	0	-0.0832232	0.452112	0	-0.0237605	0.909813	0	-0.000525049	0.998278	0	79127	Dck	deoxycytidine kinase
0	0	-0.0271199	0.938933	0	-0.0385766	0.81516	0	0.0098623	0.949622	0	0.163083	0.219635	0	297389	Dguok	deoxyguanosine kinase
0	0	-0.0556959	0.841931	0	-0.0603177	0.701537	0	0.00210083	0.99685	0	-0.0402577	0.840211	0	314644	Dohh	deoxyhypusine hydroxylase/monooxygenase
0	0	-0.0878404	0.636691	0	-0.0795177	0.640113	0	-0.0731284	0.526035	0	-0.0527009	0.758397	0	288923	Dhps	deoxyhypusine synthase
0	0	-0.0476216	0.878687	0	0.0947149	0.332986	0	0.0465669	0.773426	0	0.111563	0.564873	0	171437	Dnttip1	deoxynucleotidyltransferase, terminal, interacting protein 1
-1	-1	-0.290985	0.0893418	0	-0.253641	0.08798	0	-0.399835	0.00937806	-1	-0.248299	0.0101191	0	116687	Dnase1l3	deoxyribonuclease 1-like 3
0	0	-0.140612	0.430469	0	0.0564527	0.763695	0	0.0207962	0.863802	0	0.00890852	0.975751	0	25633	Dnase1	deoxyribonuclease I
0	0	0.0950764	0.686759	0	0.0310953	0.842447	0	0.0260487	0.873306	0	-0.0875043	0.545034	0	171575	Dnase2a	deoxyribonuclease II alpha
0	0	-0.0782964	0.890373	0	0.175679	0.359049	0	0.0378565	0.813059	0	0.221781	0.410587	0	59296	Dnase2b	deoxyribonuclease II beta
0	0	-0.0510341	0.767226	0	-0.00213911	0.995466	0	0.0258274	0.824509	0	-0.02499	0.849927	0	295538	Depdc1	DEP domain containing 1
0	0	-0.106314	0.486624	0	-0.0443072	0.840528	0	-0.0645355	0.738832	0	0.0191336	0.92789	0	305464	Depdc5	DEP domain containing 5
0	0	-0.0742049	0.816723	0	0.0297887	0.937921	0	0.0957654	0.349806	0	-0.0316867	0.835218	0	360639	Dcakd	dephospho-CoA kinase domain containing
2	2	0.403127	0.012083	0	0.21177	0.0502991	0	0.410832	0.00119077	1	0.425608	0.00350677	1	362912	Derl1	Der1-like domain family, member 1
2	2	0.588872	0.0663971	0	0.336432	0.0226473	0	0.624489	0.00168411	1	0.649151	0.000647011	1	691956	Derl2	Der1-like domain family, member 2
0	0	0.0718809	0.9563	0	0.0787395	0.88131	0	0.354095	0.216883	0	0.192571	0.429737	0	289178	Dpt	dermatopontin
0	0	0.00111094	0.992406	0	-0.0724782	0.701328	0	-0.0540457	0.673668	0	-0.129238	0.204701	0	64362	Des	desmin
0	0	0.00924684	0.988532	0	-0.184301	0.50189	0	-0.760965	0.0247085	0	-0.787918	0.0118054	0	291760	Dsc2	desmocollin 2
0	0	0.0220952	0.952758	0	0.00876843	0.985671	0	-0.000966272	0.997505	0	0.08992	0.468681	0	306871	Dsp	desmoplakin
0	0	0.0824887	0.670168	0	-0.0210156	0.961664	0	0.0220962	0.899963	0	0.026953	0.91658	0	688813	Dda1	DET1 and DDB1 associated 1
0	0	-0.0571511	0.843618	0	0.0198105	0.943512	0	0.1053	0.345632	0	-0.0505684	0.789849	0	497915	Drg2	developmentally regulated GTP binding protein 2
-2	-2	-0.165116	0.365927	0	-0.322321	0.0827233	0	-0.470665	0.00334825	-1	-0.406907	0.00343858	-1	170907	Tpo1	developmentally regulated protein TPO1
0	0	-0.0140866	0.966425	0	-0.02383	0.937309	0	-0.144449	0.0994842	0	-0.125969	0.25493	0	81821	Dgkz	diacylglycerol kinase zeta
0	0	-0.226252	0.564392	0	-0.0939444	0.702036	0	-0.199285	0.297448	0	-0.168008	0.0961446	0	140866	Dgka	diacylglycerol kinase, alpha
0	0	-0.02437	0.933443	0	-0.0553977	0.61882	0	0.0450191	0.694904	0	0.0596029	0.696971	0	54248	Dgkb	diacylglycerol kinase, beta
0	0	0.000684787	0.994894	0	-0.0094918	0.984049	0	0.0327068	0.836156	0	-0.0669482	0.712206	0	25666	Dgkg	diacylglycerol kinase, gamma
0	0	0.268705	0.490019	0	0.138457	0.240736	0	0.180397	0.398762	0	-0.0650274	0.748834	0	84497	Dgat1	diacylglycerol O-acyltransferase homolog 1 (mouse)
0	0	0.249074	0.429588	0	0.143875	0.488288	0	-0.0648876	0.776822	0	0.010936	0.971083	0	252900	Dgat2	diacylglycerol O-acyltransferase homolog 2 (mouse)
0	0	-0.165248	0.47284	0	-0.0899191	0.695476	0	-0.0356302	0.781623	0	-0.0633217	0.684915	0	307483	Diaph1	diaphanous homolog 1 (Drosophila)
0	0	0.0225948	0.933421	0	0.115029	0.35229	0	0.0575783	0.638754	0	0.0552665	0.614543	0	59116	Dbil5	diazepam binding inhibitor-like 5
0	0	-0.0595648	0.708235	0	-0.0681676	0.609897	0	-0.0168219	0.896724	0	0.0247511	0.856249	0	295445	Dkk2	dickkopf homolog 2 (Xenopus laevis)
0	0	-0.0228096	0.939896	0	-0.0973475	0.489844	0	-0.0594928	0.733625	0	0.110221	0.470171	0	171548	Dkk3	dickkopf homolog 3 (Xenopus laevis)
0	0	0.0510106	0.832537	0	-0.00105215	0.997754	0	0.0145315	0.921445	0	0.0605911	0.746606	0	303794	Dgcr6	DiGeorge syndrome critical region gene 6
0	0	-0.139557	0.504966	0	-0.0103666	0.978009	0	-0.0594842	0.768961	0	-0.0426273	0.694811	0	287954	Dgcr8	DiGeorge syndrome critical region gene 8
1	1	0.406572	0.325604	0	0.429647	0.0119714	0	0.481439	0.0010063	1	0.325343	0.0542469	0	24312	Dhfr	dihydrofolate reductase
0	0	-0.101775	0.878694	0	-0.122149	0.691086	0	-0.192187	0.225877	0	-0.158796	0.470353	0	29611	Dbt	dihydrolipoamide branched chain transacylase E2
0	0	0.237269	0.209263	0	0.0460771	0.874058	0	0.0108598	0.970986	0	0.218444	0.207984	0	298942	Dld	dihydrolipoamide dehydrogenase
0	0	0.132313	0.6325	0	0.252653	0.0703722	0	0.297209	0.0489949	0	0.15256	0.189436	0	299201	Dlst	dihydrolipoamide S-succinyltransferase (E2 component of 2-oxo-glutarate complex)
0	0	0.0619743	0.848905	0	0.245441	0.039376	0	0.101104	0.594193	0	0.235303	0.191762	0	65156	Dhodh	dihydroorotate dehydrogenase
0	0	-0.0210951	0.965865	0	-0.178081	0.175331	0	-0.245673	0.0763709	0	-0.113847	0.672528	0	65135	Dpys	dihydropyrimidinase
0	0	-0.187833	0.6325	0	-0.139998	0.384023	0	-0.0345191	0.883526	0	-0.277838	0.319214	0	25416	Dpysl2	dihydropyrimidinase-like 2
0	0	0.0454572	0.939896	0	0.164565	0.241514	0	0.0861656	0.466859	0	-0.0378719	0.78448	0	25418	Dpysl3	dihydropyrimidinase-like 3
0	0	-0.0504347	0.763689	0	0.118247	0.398071	0	0.0722155	0.591534	0	-0.0164731	0.920932	0	25417	Dpysl4	dihydropyrimidinase-like 4
0	0	-0.0687835	0.671247	0	-0.0035778	0.992463	0	-0.0898299	0.415429	0	-0.0718716	0.509205	0	65208	Dpysl5	dihydropyrimidinase-like 5
-2	0	-0.551572	0.362957	0	-0.668954	0.000898234	-1	-0.802917	0.000187226	-1	-0.414803	0.0248112	0	81656	Dpyd	dihydropyrimidine dehydrogenase
0	0	0.093434	0.733769	0	0.0359251	0.884113	0	0.149494	0.306598	0	0.076647	0.58872	0	291978	Dus2l	dihydrouridine synthase 2-like, SMM1 homolog (S. cerevisiae)
0	0	-0.298728	0.396182	0	-0.179041	0.652974	0	-0.240779	0.288299	0	-0.168059	0.585457	0	361730	Dak	dihydroxyacetone kinase 2 homolog (S. cerevisiae)
0	0	0.0187313	0.927575	0	0.00258794	0.995466	0	0.0178465	0.936903	0	-0.0196682	0.876598	0	294718	Dimt1l	DIM1 dimethyladenosine transferase 1-like (S. cerevisiae)
0	0	0.278484	0.6325	0	-0.142024	0.855767	0	-0.439495	0.0454837	0	0.0113336	0.974084	0	64157	Ddah1	dimethylarginine dimethylaminohydrolase 1
0	0	-0.0449859	0.896764	0	0.0873212	0.592415	0	-0.0788057	0.468649	0	-0.00303206	0.988643	0	294239	Ddah2	dimethylarginine dimethylaminohydrolase 2
1	1	0.382897	0.512781	0	0.158773	0.254755	0	0.462844	0.0468801	0	0.457222	0.00513076	1	245961	Dmgdh	dimethylglycine dehydrogenase
0	0	0.0351899	0.887769	0	0.00361088	0.991005	0	-0.0228493	0.888446	0	0.06469	0.522334	0	94199	Dpep1	dipeptidase 1 (renal)
0	0	0.0431511	0.909998	0	0.127264	0.250613	0	-0.00855836	0.977656	0	0.135099	0.464218	0	25253	Dpp4	dipeptidylpeptidase 4
0	0	-0.132065	0.533333	0	0.0167103	0.938356	0	-0.00683265	0.972986	0	-0.0243292	0.877104	0	29272	Dpp6	dipeptidylpeptidase 6
0	0	0.157065	0.432315	0	0.134668	0.290923	0	0.0973504	0.312141	0	0.124658	0.551396	0	83799	Dpp7	dipeptidylpeptidase 7
0	0	0.00750353	0.97479	0	0.0329552	0.83507	0	0.0404266	0.726592	0	-0.0595118	0.73875	0	366826	Diras1	DIRAS family, GTP-binding RAS-like 1
0	0	-0.199482	0.224594	0	-0.170052	0.219671	0	-0.228998	0.122852	0	-0.242001	0.0484672	0	363077	Dis3l	DIS3 mitotic control homolog (S. cerevisiae)-like
0	0	-0.013774	0.959422	0	0.0563309	0.754507	0	-0.0932291	0.402425	0	0.0377587	0.835627	0	367307	Dis3l2	DIS3 mitotic control homolog (S. cerevisiae)-like 2
0	0	0.00308677	0.991557	0	-0.206309	0.122738	0	-0.0294179	0.930556	0	-0.0596005	0.784718	0	79128	Dab2	disabled homolog 2, mitogen-responsive phosphoprotein (Drosophila)
0	0	0.0266199	0.931035	0	0.101879	0.563382	0	0.117194	0.312729	0	0.162142	0.246081	0	25678	Ddr1	discoidin domain receptor tyrosine kinase 1
0	0	-0.0729229	0.726778	0	0.0234711	0.929001	0	-0.00654567	0.977145	0	0.08138	0.489575	0	685781	Ddr2	discoidin domain receptor tyrosine kinase 2
0	0	0.0344338	0.92314	0	0.103924	0.718058	0	-0.0759404	0.471713	0	0.032812	0.881315	0	155696	Dcbld2	discoidin, CUB and LCCL domain containing 2
0	0	-0.0207462	0.92314	0	0.0162812	0.928246	0	0.0293099	0.781709	0	0.00610657	0.965561	0	65040	Dlgap1	discs, large (Drosophila) homolog-associated protein 1
0	0	0.0276178	0.925054	0	-0.0228701	0.940975	0	-0.0371319	0.80835	0	-0.0201236	0.924654	0	116681	Dlgap2	discs, large (Drosophila) homolog-associated protein 2
0	0	-0.00999739	0.964433	0	-0.1216	0.299954	0	-0.0228654	0.873306	0	-0.00790808	0.973219	0	286923	Dlgap3	discs, large (Drosophila) homolog-associated protein 3
0	0	-0.118799	0.449095	0	0.0636772	0.7811	0	0.0991767	0.388687	0	0.0716409	0.425477	0	289997	Dlgap5	discs, large (Drosophila) homolog-associated protein 5
0	0	0.0737702	0.720997	0	0.0372015	0.804995	0	-0.208724	0.0882889	0	-0.00567321	0.975751	0	25252	Dlg1	discs, large homolog 1 (Drosophila)
0	0	-0.0184431	0.960012	0	0.00221309	0.995466	0	0.0661873	0.604269	0	0.0935624	0.446004	0	64053	Dlg2	discs, large homolog 2 (Drosophila)
0	0	0.014495	0.948779	0	0.0563164	0.701096	0	-0.0298432	0.843068	0	0.146063	0.135305	0	58948	Dlg3	discs, large homolog 3 (Drosophila)
0	0	-0.0317307	0.921526	0	0.00806462	0.978993	0	0.0239351	0.856344	0	0.0253369	0.850247	0	29495	Dlg4	discs, large homolog 4 (Drosophila)
0	0	-0.0153591	0.946504	0	-0.0642843	0.659135	0	0.0244462	0.863495	0	0.0733284	0.568591	0	305645	Dlg5	discs, large homolog 5 (Drosophila)
0	0	-0.0104072	0.967385	0	0.0788235	0.463214	0	-0.0091529	0.968192	0	0.0265665	0.88801	0	286930	Dlgap4	discs, large homolog-associated protein 4 (Drosophila)
-1	-1	-0.212371	0.266155	0	-0.229023	0.0955391	0	-0.587965	0.00374339	-1	-0.348269	0.0586577	0	314212	Daam1	dishevelled associated activator of morphogenesis 1
0	0	-0.0496302	0.916434	0	-0.106118	0.443379	0	-0.0796877	0.686407	0	-0.180221	0.161138	0	83721	Dvl1	dishevelled, dsh homolog 1 (Drosophila)
0	0	0.0995345	0.507453	0	0.0178575	0.942334	0	0.0311833	0.817197	0	0.0143458	0.944073	0	289338	Disp1	dispatched homolog 1 (Drosophila)
0	0	-0.256635	0.110582	0	-0.181942	0.299954	0	-0.216243	0.189664	0	-0.258325	0.182809	0	303902	Dirc2	disrupted in renal carcinoma 2 (human)
0	0	-0.0536997	0.83073	0	0.0992508	0.528104	0	-0.000314915	0.999205	0	-0.0151739	0.92789	0	25431	Dlx5	distal-less homeobox 5
0	0	-0.0693285	0.83073	0	0.0501173	0.816722	0	-0.106302	0.482232	0	0.0357531	0.867522	0	363062	Dixdc1	DIX domain containing 1
0	0	-0.0409138	0.864489	0	-0.0156118	0.932532	0	0.0290596	0.800008	0	0.0162526	0.914035	0	313352	Dmrta1	DMRT-like family A1
0	0	-0.0751896	0.732406	0	0.0733088	0.636316	0	0.0360104	0.810943	0	-0.0794007	0.386362	0	84350	Dnmt1	DNA (cytosine-5-)-methyltransferase 1
0	0	-0.0498858	0.892518	0	-0.03323	0.939096	0	-0.147618	0.245008	0	-0.104446	0.324068	0	64825	N5	DNA binding protein N5
0	0	0.00730457	0.973558	0	-0.0225192	0.921169	0	0.0447733	0.750423	0	0.0287909	0.878698	0	310745	Dclre1b	DNA cross-link repair 1B, PSO2 homolog (S. cerevisiae)
0	0	0.0500495	0.80283	0	9.0071e-05	0.999598	0	0.045343	0.68893	0	0.044532	0.776245	0	114214	Dffa	DNA fragmentation factor, alpha subunit
0	0	-0.0486972	0.873961	0	0.0696632	0.581756	0	-0.0614732	0.773426	0	-0.031105	0.833808	0	84359	Dffb	DNA fragmentation factor, beta polypeptide (caspase-activated DNase)
0	0	0.0976967	0.847558	0	0.269201	0.032536	0	0.191723	0.495269	0	0.428618	0.0226777	0	298447	Dmap1	DNA methyltransferase 1-associated protein 1
0	0	-0.167031	0.88608	0	-0.0144534	0.976635	0	0.169532	0.591534	0	0.345379	0.174059	0	246327	Prim1	DNA primase, p49 subunit
0	0	0.100833	0.797138	0	-0.272966	0.358556	0	-0.24139	0.0792608	0	-0.0865303	0.472026	0	29467	Ddit3	DNA-damage inducible transcript 3
0	0	-0.12508	0.666874	0	-0.197427	0.474557	0	-0.148984	0.40453	0	-0.140884	0.436753	0	140942	Ddit4	DNA-damage-inducible transcript 4
0	0	0.018133	0.946504	0	0.0104946	0.971537	0	0.0182294	0.925308	0	-0.0207017	0.918918	0	140582	Ddit4l	DNA-damage-inducible transcript 4-like
0	0	0.0988095	0.765321	0	0.0339771	0.830023	0	-0.0869196	0.843068	0	-0.10676	0.614352	0	65028	Dnaja1	DnaJ (Hsp40) homolog, subfamily A, member 1
0	0	0.0163619	0.96749	0	0.00920105	0.982512	0	-0.111343	0.60824	0	0.194801	0.0555225	0	360481	Dnaja3	DnaJ (Hsp40) homolog, subfamily A, member 3
0	0	0.632821	0.171445	0	0.044184	0.935238	0	0.246431	0.423714	0	0.0767408	0.88115	0	361384	Dnajb1	DnaJ (Hsp40) homolog, subfamily B, member 1
0	0	0.163468	0.748461	0	0.0723948	0.847737	0	0.0909564	0.792965	0	-0.122385	0.782539	0	360734	Dnajb11	DnaJ (Hsp40) homolog, subfamily B, member 11
0	0	0.0151802	0.94263	0	-0.100567	0.394509	0	-0.086647	0.57926	0	-0.0832702	0.574934	0	294513	Dnajb12	DnaJ (Hsp40) homolog, subfamily B, member 12
0	0	0.017341	0.939639	0	0.0299562	0.877504	0	0.0912775	0.485266	0	0.0066238	0.975429	0	680216	Dnajb3	DnaJ (Hsp40) homolog, subfamily B, member 3
0	0	0.116056	0.587616	0	0.0824023	0.555551	0	0.0999126	0.330854	0	-0.0884876	0.428367	0	313811	Dnajb5	DnaJ (Hsp40) homolog, subfamily B, member 5
0	0	0.203159	0.750936	0	0.0388424	0.978993	0	0.158464	0.781709	0	-0.3054	0.728978	0	24908	Dnajb9	DnaJ (Hsp40) homolog, subfamily B, member 9
0	0	-0.0107335	0.971502	0	-0.0298427	0.899151	0	0.104337	0.238559	0	-0.0288486	0.874604	0	295690	Dnajc10	DnaJ (Hsp40) homolog, subfamily C, member 10
0	0	-0.0527517	0.895656	0	-0.275707	0.181023	0	-0.449324	0.0561797	0	-0.0701264	0.764699	0	619393	Dnajc12	DnaJ (Hsp40) homolog, subfamily C, member 12
0	0	0.0289461	0.933443	0	-0.138351	0.223207	0	0.0585709	0.626422	0	0.203858	0.0841016	0	363127	Dnajc13	DnaJ (Hsp40) homolog, subfamily C, member 13
0	0	0.00362028	0.989739	0	-0.0864443	0.842447	0	-0.0775288	0.759868	0	0.0382593	0.894264	0	114481	Dnajc14	DnaJ (Hsp40) homolog, subfamily C, member 14
0	0	0.09356	0.700547	0	0.197875	0.172865	0	0.350529	0.0304973	0	0.216765	0.0895942	0	290370	Dnajc15	DnaJ (Hsp40) homolog, subfamily C, member 15
0	0	-0.0824091	0.819453	0	-0.0925201	0.857085	0	0.286548	0.0858844	0	0.310784	0.161159	0	311329	Dnajc17	DnaJ (Hsp40) homolog, subfamily C, member 17
0	0	-0.0761705	0.627442	0	-0.0138609	0.967513	0	0.00362426	0.988598	0	0.0439208	0.713791	0	116456	Dnajc2	DnaJ (Hsp40) homolog, subfamily C, member 2
0	0	-0.0151156	0.958282	0	-0.107731	0.413612	0	-0.087229	0.527855	0	-0.159195	0.397561	0	192210	Dnajc21	DnaJ (Hsp40) homolog, subfamily C, member 21
0	0	0.145673	0.444015	0	0.335783	0.0924704	0	0.398129	0.0252229	0	0.272198	0.131312	0	362998	Dnajc22	DnaJ (Hsp40) homolog, subfamily C, member 22
0	0	-0.0334278	0.868419	0	-0.0124086	0.961652	0	0.000826977	0.99685	0	0.0733767	0.54763	0	362184	Dnajc24	DnaJ (Hsp40) homolog, subfamily C, member 24
0	0	0.262456	0.173399	0	0.146354	0.358685	0	0.394029	0.0594375	0	0.110342	0.686912	0	63880	Dnajc3	DnaJ (Hsp40) homolog, subfamily C, member 3
0	0	-0.0600732	0.816723	0	0.0351704	0.827056	0	0.0516214	0.847662	0	0.168697	0.378821	0	361717	Dnajc4	DnaJ (Hsp40) homolog, subfamily C, member 4
1	1	0.279513	0.541944	0	-0.00113792	0.997754	0	0.263935	0.00861417	1	0.0885637	0.651476	0	79130	Dnajc5	DnaJ (Hsp40) homolog, subfamily C, member 5
0	0	-0.05229	0.801991	0	0.00741753	0.976111	0	-0.0448862	0.654687	0	-0.021541	0.875295	0	313409	Dnajc6	DnaJ (Hsp40) homolog, subfamily C, member 6
0	0	0.106284	0.755507	0	0.262849	0.118732	0	0.182115	0.15822	0	0.0112361	0.979481	0	303536	Dnajc7	DnaJ (Hsp40) homolog, subfamily C, member 7
0	0	-0.00759537	0.976568	0	0.106726	0.451184	0	-0.0591406	0.759546	0	0.214412	0.226067	0	313035	Dnajc8	DnaJ (Hsp40) homolog, subfamily C, member 8
0	0	0.0176393	0.96749	0	-0.0108083	0.968144	0	0.18695	0.175879	0	0.136197	0.284858	0	308857	Dnajb13	DnaJ (Hsp40) related, subfamily B, member 13
0	0	-0.0600636	0.765321	0	-0.0231603	0.897727	0	0.00606008	0.970986	0	0.0459523	0.751403	0	56764	LOC56764	dnaj-like protein
0	0	-0.019488	0.956088	0	0.103957	0.562919	0	0.177934	0.130476	0	0.150754	0.302814	0	296587	Dnlz	DNL-type zinc finger
0	0	-0.0478418	0.817486	0	0.0224777	0.913127	0	-0.0487185	0.673464	0	0.0176851	0.935734	0	361364	Dok4	docking protein 4
0	0	-0.21427	0.554908	0	-0.372125	0.394535	0	-0.281558	0.593027	0	-0.193828	0.804246	0	29740	Dci	dodecenoyl-Coenzyme A delta isomerase (3,2 trans-enoyl-Coenzyme A isomerase)
0	0	0.196461	0.317139	0	0.137521	0.412696	0	0.220782	0.0729835	0	0.244808	0.052919	0	311847	Dolk	dolichol kinase
0	0	-0.0469238	0.9114	0	-0.122848	0.386199	0	-0.0162635	0.950309	0	-0.100466	0.412944	0	296624	Dolpp1	dolichyl pyrophosphate phosphatase 1
0	0	0.159112	0.613007	0	0.130201	0.412228	0	0.296816	0.0980103	0	-0.025004	0.913718	0	313648	Ddost	dolichyl-diphosphooligosaccharide-protein glycosyltransferase
0	0	0.053909	0.826501	0	0.0576665	0.821754	0	0.18691	0.29189	0	-0.0419349	0.856619	0	300668	Dpagt1	dolichyl-phosphate (UDP-N-acetylglucosamine) N-acetylglucosaminephosphotransferase 1 (GlcNAc-1-P transferase)
0	0	0.156713	0.32526	0	0.0129907	0.978089	0	0.0439144	0.746908	0	0.12397	0.383517	0	296394	Dpm1	dolichyl-phosphate mannosyltransferase polypeptide 1, catalytic subunit
[truncated: 6,545 more rows]
